# Supplementary material for: Identification of a novel gene signature predicting response to first-line chemotherapy in BRCA wild-type high-grade serous ovarian cancer patients
Source: J Exp Clin Cancer Res. 2022 Feb 4;41:50. doi: 10.1186/s13046-022-02265-w (PMC8815250; doi:10.1186/s13046-022-02265-w)
Supplement: Supplementary file 2 — Additional file 2: Table S3. Containing RNA-seq raw data. [file 13046_2022_2265_MOESM2_ESM.xlsx]

## Sheet: Table S3-Raw data
	SENSITIVE PATIENTS (PFI >12)							RESISTANT PATIENTS (PFI <6)
Symbol	1	2	3	4	5	6	7	8	9	10	11	12	13	14	MeanCounts	foldChange	log2FoldChange	pvalue	padj	log10padj
IGSF9	350.827	385.281	410.667	351.142	481.316	317.764	294.603	973.512	921.076	728.548	800.022	1313.61	520.636	920.534	626.396	2.38499	1.25398	3.30713e-09	2.02191e-05	4.69424
TMEM140	189.723	187.34	137.859	120.825	192.246	137.755	127.067	71.1588	36.3972	54.9362	81.6258	27.4303	47.3639	38.8005	103.609	0.326431	-1.61515	3.74184e-09	2.02191e-05	4.69424
DSN1	167.458	107.774	171.908	156.908	205.523	164.177	123.907	291.491	445.025	310.735	274.845	361.065	276.522	390.051	246.242	2.14381	1.10017	2.71053e-08	9.17706e-05	4.0373
WDPCP	105.375	81.6297	102.45	65.2632	69.4025	111.888	79.1688	203.453	194.232	284.505	223.493	141.313	184.441	377.305	158.851	2.62464	1.39212	3.39671e-08	9.17706e-05	4.0373
CPZ	137.845	83.6741	145.289	102.072	36.9169	134.279	311.147	36.3181	27.6915	10.9533	34.3141	23.1776	39.3704	29.6434	82.3351	0.208729	-2.2603	9.7084e-08	0.000149884	3.82425
CTNNBL1	459.8	232.565	296.717	388.894	340.596	434.998	325.409	771.246	820.019	570.309	523.759	893.963	840.781	890.642	556.407	2.14307	1.09968	8.39686e-08	0.000149884	3.82425
TPP1	1691.62	944.091	979.617	1314.85	1731.07	1205.46	1575.37	735.498	609.197	678.91	589.233	804.493	691.42	530.401	1005.8	0.490999	-1.02621	7.32544e-08	0.000149884	3.82425
IGFBP7	1170.54	2208.59	1570.56	1187.14	641.797	1238.86	2952.32	420.894	221.961	231.586	574	813.886	403.24	315.969	996.525	0.271477	-1.8811	2.80797e-07	0.000379321	3.42099
PLCG2	113.48	96.8096	72.8075	123.127	128.158	91.1627	83.9306	55.1349	27.0044	29.0286	24.5575	12.2519	49.5851	39.4677	67.6075	0.330303	-1.59814	3.5148e-07	0.000422049	3.37464
UQCC	393.832	505.405	274.371	323.566	305.106	264.797	345.023	560.528	1060.21	665.699	649.685	515.334	1149.73	841.415	561.05	2.25784	1.17494	8.54511e-07	0.00092347	3.03458
INPP5D	257.821	187.104	280.228	186.378	112.424	151.583	254.532	78.8456	101.377	92.9434	69.9086	36.0753	52.9769	106.473	140.619	0.374045	-1.41872	1.35687e-06	0.00128495	2.89111
RPRD1B	178.811	139.63	198.437	216.263	213.218	180.632	187.101	288.257	515.038	342.265	323.045	267.633	475.615	637.841	297.413	2.17103	1.11838	1.4268e-06	0.00128495	2.89111
GNG11	104.696	233.391	121.943	119.084	252.794	122.786	248.833	68.8145	35.0563	44.6307	98.2679	56.3076	48.6312	70.9019	116.153	0.349782	-1.51547	1.60706e-06	0.00133596	2.87421
MYO5A	157.788	142.181	108.73	144.083	117.293	176.885	131.528	50.1197	48.8286	103.791	48.7506	33.88	77.9872	46.0675	99.1366	0.416057	-1.26515	2.24602e-06	0.00163277	2.78708
SELPLG	151.376	110.81	76.4662	107.399	49.7808	79.6247	141.673	39.5594	12.8639	51.6922	36.3193	21.1756	20.2114	41.8885	67.2029	0.308974	-1.69444	2.26626e-06	0.00163277	2.78708
USP21	123.764	127.093	140.642	142.363	145.781	103.338	137.416	208.595	287.553	299.295	194.746	220.871	182.99	324.563	188.501	1.86993	0.902982	2.56026e-06	0.0017293	2.76213
EPC2	260.551	215.99	308.362	252.657	301.702	239.926	258.912	435.431	403.707	629.27	634.025	296.255	531.822	526.085	378.193	1.88046	0.911088	4.20019e-06	0.00267008	2.57348
INO80B	546.264	460.123	537.614	445.269	558.113	402.453	441.264	805.901	1003.14	884.022	790.353	674.356	740.816	636.05	637.553	1.63153	0.706225	4.64156e-06	0.00273913	2.56239
TACC1	427.068	334.741	412.446	310.903	123.434	455.514	635.398	125.188	126.388	131.492	193.133	93.8965	158.965	190.907	265.677	0.376936	-1.40761	4.81572e-06	0.00273913	2.56239
ALOX5AP	243.88	406.451	63.2522	258.184	95.5148	310.232	301.667	102.101	34.3342	91.9703	82.9313	65.538	58.6007	36.5793	153.66	0.279564	-1.83875	5.27775e-06	0.00285183	2.54488
TARBP2	39.6854	56.5463	16.8942	25.1293	22.9649	34.5647	19.1739	67.3583	107.95	86.1718	78.062	50.6834	100.465	86.0608	56.5508	2.71548	1.44121	5.82296e-06	0.00299661	2.52337
AP1B1	949.968	933.854	707.141	804.608	936.783	764.939	1021.64	667.193	479.257	524.112	530.688	567.625	622.836	457.376	712.001	0.628687	-0.669586	6.11784e-06	0.00300525	2.52212
CD4	620.737	571.323	398.368	368.771	192.92	441.58	635.748	177.13	74.4692	254.199	201.187	99.351	94.6622	233.965	311.744	0.350711	-1.51164	8.06024e-06	0.00313596	2.50363
CKB	508.12	987.716	468.172	475.038	670.141	555.899	787.296	1387.48	2536.73	609.895	1747.9	1254.62	1422.18	1979.69	1099.35	2.45656	1.29664	8.2076e-06	0.00313596	2.50363
LOC100133985	11.2963	22.8691	19.4803	38.4029	47.2747	8.8914	23.5245	144.312	47.5072	110.105	54.0439	174.409	63.786	63.7406	59.2602	3.87625	1.95466	8.63717e-06	0.00313596	2.50363
SLC15A3	305.182	313.857	310.101	211.914	262.189	364.718	288.144	91.7184	225.126	140.939	125.909	67.3726	75.3721	152.005	209.61	0.426897	-1.22804	6.77144e-06	0.00313596	2.50363
STOM	787.882	653.134	562.005	509.955	583.641	818.68	810.869	431.54	196.459	272.367	459.505	412.183	230.254	265.992	499.605	0.479441	-1.06057	7.63692e-06	0.00313596	2.50363
TRPM2	189.424	72.8572	62.4969	89.8804	34.3676	110.785	134.256	24.4802	16.6931	58.1948	26.1884	14.8293	27.1933	32.3086	63.8539	0.284478	-1.81361	8.70536e-06	0.00313596	2.50363
ZNF738	42.6742	26.7929	64.0992	45.9489	55.0866	38.9711	77.961	104.812	185.459	136.333	104.725	135.277	64.8884	134.212	86.9457	2.4803	1.31051	8.36056e-06	0.00313596	2.50363
MILR1	66.4115	84.0975	53.205	109.706	82.4502	80.5428	55.5356	52.3884	6.25774	24.621	17.6458	11.183	23.0846	26.3015	49.5307	0.29863	-1.74357	8.09769e-06	0.00313596	2.50363
UBAP1	234.444	294.212	227.606	233.838	241.716	242.503	256.784	174.831	126.522	173.058	170.181	143.585	173.157	133.797	201.874	0.631937	-0.662148	9.25557e-06	0.00322661	2.49125
C20orf112	430.348	169.925	298.18	317.022	291.005	358.596	271.357	875.73	941.98	278.687	581.224	762.079	728.945	735.856	502.924	2.29591	1.19907	1.00105e-05	0.00327829	2.48435
PODN	391.151	40.877	482.32	268.812	50.7322	244.416	955.105	76.7402	50.4715	29.895	68.9169	54.8092	114.565	35.1992	204.572	0.176042	-2.50601	9.73595e-06	0.00327829	2.48435
NFS1	245.018	275.95	237.322	225.23	184.955	212.68	200.677	302.445	658.88	372.616	349.79	357.618	574.189	401.1	328.462	1.90796	0.93203	1.10713e-05	0.00341849	2.46617
RBM39	1698.22	1525.42	1233.63	1628.09	1399.92	1755.11	1447.1	2581.35	3517.25	2182.8	2217.42	1879.09	3654.99	2781.25	2107.26	1.76021	0.815744	1.09377e-05	0.00341849	2.46617
HERC5	122.629	137.417	84.9298	124.12	150.224	161.274	115.24	44.3404	102.61	59.9958	53.332	57.9629	61.5309	41.2761	94.063	0.468643	-1.09344	1.17113e-05	0.00342064	2.46589
TTI1	44.8455	42.6159	43.9556	60.1983	58.0576	47.5106	34.0035	107.36	110.431	68.893	69.7632	94.6469	88.4709	132.156	71.6363	2.04653	1.03318	1.16533e-05	0.00342064	2.46589
ABHD5	165.768	353.945	228.268	166.981	207.847	238.64	202.764	110.44	83.0703	148.707	142.883	93.0873	84.5838	107.042	166.716	0.490653	-1.02723	1.20587e-05	0.00342942	2.46478
LDLR	707.106	754.875	649.462	491.2	547.776	1338.12	622.248	305.761	161.305	468.292	356.312	306.422	328.776	340.011	526.976	0.442974	-1.17471	1.2911e-05	0.00357766	2.4464
ACVR1B	351.975	598.081	323.436	302.378	324.052	372.544	570.091	789.41	795.544	900.465	802.353	843.832	484.893	1210.51	619.255	2.05113	1.03642	1.42047e-05	0.00360318	2.44331
RNF24	36.2435	32.2992	47.2378	24.7289	27.9813	44.9359	33.2825	104.261	93.6368	47.1838	87.491	61.5658	61.6177	100.413	57.3484	2.27561	1.18625	1.40157e-05	0.00360318	2.44331
SERPINF1	1259.32	206.13	1576.75	825.501	384.249	1700.25	1857.39	414.128	167.181	172.997	384.994	352.522	422.344	196.898	708.618	0.270004	-1.88895	1.40116e-05	0.00360318	2.44331
SRSF6	2245.73	1117.75	1309.88	1313.48	1500.25	1240.39	1211.9	1845.93	2974.76	2230.8	2625.77	2593.7	3709.6	2574.13	2035.29	1.86678	0.900553	1.43367e-05	0.00360318	2.44331
PCBP2	4197.64	5306.76	6591.74	4386.49	4547.49	6131.04	5551.23	6463.8	8789.12	11556.9	11592.1	8595.26	7128.87	9721.65	7182.86	1.73886	0.798143	1.75434e-05	0.00425015	2.3716
TNFSF13B	117.022	49.3544	41.8329	79.1571	100.169	55.7968	74.5254	21.5569	15.2126	53.2869	28.8823	19.9596	21.9628	22.9315	50.1179	0.349325	-1.51736	1.76975e-05	0.00425015	2.3716
C3AR1	244.259	130.525	91.4802	146.494	80.5556	114.37	217.558	52.363	22.3559	85.2633	61.7041	23.4975	37.3037	65.7984	98.1091	0.337433	-1.56733	1.86122e-05	0.00427961	2.3686
NEXN	304.368	43.0495	309.477	157.622	61.9773	415.657	427.602	75.0944	30.6886	25.8454	85.3487	95.7647	37.4976	39.156	150.653	0.224904	-2.15262	1.8449e-05	0.00427961	2.3686
CXCL16	494.074	345.809	398.115	418.328	552.16	356.579	465.845	279.826	146.944	247.322	165.534	265.786	188.666	72.5967	314.113	0.449876	-1.1524	2.25765e-05	0.00460347	2.33691
DHX35	214.412	124.601	81.8392	121.866	132.151	179.511	94.3444	324.691	326.563	179.034	244.33	263.582	286.753	434.805	214.892	2.17564	1.12144	2.17074e-05	0.00460347	2.33691
PLCB1	73.887	68.2989	83.9428	48.582	96.087	74.0711	33.3774	181.604	145.618	84.8442	178.643	123.397	164.012	176.051	109.458	2.21213	1.14543	2.12451e-05	0.00460347	2.33691
RAB11FIP5	247.215	195.534	286.982	194.063	210.014	227.662	228.365	152.675	129.163	89.7482	125.4	145.727	161.643	136.731	180.78	0.590937	-0.758924	2.20059e-05	0.00460347	2.33691
TFCP2	174.465	165.226	109.802	126.664	142.082	159.914	130.054	165.438	243.783	267.552	280.506	248.9	232.81	287.612	195.343	1.71545	0.77859	2.08571e-05	0.00460347	2.33691
TSPAN31	175.922	294.611	239.315	156.043	185.596	129.08	271.944	320.71	417.663	478.085	588.921	374.662	280.345	534.839	317.696	2.06435	1.04569	2.23792e-05	0.00460347	2.33691
SCRN3	65.2449	65.7192	84.2839	98.7558	51.6806	69.546	43.5097	15.3787	28.2338	42.254	19.3697	26.9733	32.8853	36.3855	48.5872	0.419025	-1.25489	2.5039e-05	0.00501105	2.30007
IL17RA	256.202	159.589	211.127	231.23	174.723	270.598	277.347	89.1783	87.651	183.95	112.693	83.3134	140.43	95.9946	169.573	0.500647	-0.998134	2.72489e-05	0.00525855	2.27913
SLCO2B1	784.129	403.445	321.949	343.126	148.869	643.846	750.034	175.496	47.8598	218.959	193.629	101.99	97.5708	225.465	318.312	0.311487	-1.68276	2.69083e-05	0.00525855	2.27913
RILP	139.79	97.4277	92.2161	113.552	112.59	111.21	155.357	74.2519	42.4042	70.832	42.8122	33.5357	72.6826	24.8515	84.5366	0.437387	-1.19302	2.79538e-05	0.00529995	2.27573
ITGAV	1396.19	1283.76	1470.83	946.64	850.229	1726.97	1303.16	576.122	377.613	837.319	836.401	485.934	839.786	419.216	953.584	0.486713	-1.03886	3.21382e-05	0.00571431	2.24304
RALGAPB	390.753	172.387	331.309	269.677	373.527	328.514	305.671	543.523	512.422	511.914	524.318	463.065	839.225	609.949	441.161	1.84395	0.882803	3.27831e-05	0.00571431	2.24304
SAMD9L	84.0052	87.8777	64.9238	89.5297	56.8448	97.0673	38.473	14.8526	18.3766	22.049	23.0151	14.8625	64.0537	17.9345	49.5618	0.329664	-1.60093	3.25132e-05	0.00571431	2.24304
APOC2	384.154	599.425	27.0154	148.823	119.929	99.0982	320.264	34.1489	20.7511	58.7382	85.0492	68.1732	47.0526	61.1257	148.125	0.218124	-2.19678	3.22574e-05	0.00571431	2.24304
FYB	300.157	132.562	146.436	170.608	66.4274	214.379	260.603	86.1105	10.5458	92.8999	42.3599	24.611	39.8516	67.3751	118.209	0.280079	-1.83609	3.18858e-05	0.00571431	2.24304
EMILIN2	359.17	54.9624	134.626	134.251	416.464	137.355	233.561	112.884	47.6655	64.11	80.8414	21.6247	38.0054	45.7161	134.374	0.276863	-1.85276	3.42093e-05	0.00586825	2.23149
ENTPD1	91.7484	89.4327	95.0451	74.8838	48.2175	48.3832	84.2293	26.4764	14.192	22.2915	27.5764	47.0519	25.0754	50.5307	53.2239	0.396906	-1.33313	3.60024e-05	0.00598582	2.22288
LCP2	168.641	80.2049	71.3567	107.323	56.3871	112.274	122.365	53.3071	13.8984	66.9318	30.6841	29.6414	26.5832	38.9004	69.8927	0.357434	-1.48425	3.57197e-05	0.00598582	2.22288
DUSP3	256.903	319.715	372.821	250.457	140.583	433.921	278.414	204.074	90.0166	73.9809	125.49	155.723	148.266	114.038	211.743	0.442405	-1.17656	3.78119e-05	0.00619142	2.20821
BCL11A	51.6446	131.072	88.3278	110.27	125.766	226.614	66.015	238.249	212.439	502.946	209.472	245.42	271.752	358.624	202.758	2.55358	1.35252	4.36753e-05	0.00698233	2.156
HMHA1	160.153	60.6229	68.8559	68.9612	28.0185	92.1845	122.993	41.6845	5.59061	34.6382	25.4453	9.0484	20.0505	28.0159	54.733	0.269307	-1.89268	4.39343e-05	0.00698233	2.156
WDR44	233.641	246.231	168.454	214.864	208.988	225.602	199.333	142.36	72.8204	129.602	156.965	103.716	142.555	90.8222	166.854	0.558412	-0.840598	4.66631e-05	0.00730852	2.13617
MYCL1	74.4693	130.106	100.266	36.6338	173.863	82.0878	232.876	167.495	446.299	631.96	497.3	464.922	210.826	196.875	246.141	3.15807	1.65904	5.07206e-05	0.00783053	2.10621
CYBB	564.379	652.732	256.018	654.116	249.448	581.632	780.744	182.489	44.826	404.078	93.2114	96.8249	119.14	209.846	349.249	0.30696	-1.70388	5.79441e-05	0.00869725	2.06062
PAN3	234	146.997	238.89	195.8	192.916	164.785	192.196	259.719	372.944	318.671	356.275	243.311	327.627	354.116	257.018	1.63512	0.709393	5.74714e-05	0.00869725	2.06062
CILP	311.224	352.389	338.758	156.183	312.862	653.385	600.241	178.799	76.033	24.7094	233.465	30.26	111.772	31.8603	243.71	0.251037	-1.99403	5.99027e-05	0.00886806	2.05217
CSNK2A1	434.781	381.892	292.199	357.641	497.271	425.168	444.256	760.307	966.53	603.051	712.573	629.253	436.97	1026.63	569.18	1.81332	0.858632	6.12055e-05	0.00893849	2.04874
LOC152217	930.402	927.763	710.097	810.463	1099.62	738.644	770.185	1235.1	1258.4	1427.96	1186.84	1650.16	1075.64	1823.1	1117.46	1.61302	0.689767	6.36628e-05	0.00917339	2.03747
IFT52	323.915	204.731	223.031	210.555	315.392	228.48	360.206	531.229	601.674	331.061	464.893	505.09	353.192	678.583	380.859	1.85734	0.89324	6.51006e-05	0.00925714	2.03352
SNRPE	1129.28	2218.56	1031.21	1117.9	1433.07	1125.71	894.554	1943.47	2718.6	3111.82	2278.13	2603.99	1571.89	3026.49	1871.76	1.92777	0.946932	6.61993e-05	0.00929111	2.03193
VWCE	8.35805	12.4925	25.4833	56.6801	41.0142	14.027	21.9567	151.131	108.647	160.012	55.2859	18.7323	415.922	38.6252	80.5977	5.36845	2.42451	6.80963e-05	0.00943483	2.02527
LY86	152.143	230.25	45.1481	66.8127	53.3996	77.9142	166.073	36.5106	13.1239	33.1156	62.3427	19.2125	26.9583	45.6782	73.4774	0.296798	-1.75245	7.00729e-05	0.00958579	2.01837
VAMP5	481.155	207.674	332.828	186.775	176.465	512.789	519.484	132.838	151.532	119.44	219.331	175.586	121.469	95.1155	245.177	0.418526	-1.25661	7.10713e-05	0.00960085	2.01769
STAB1	473.399	324.172	190.133	208.833	120.864	469.126	506.847	162.617	57.889	136.55	160.675	62.6251	69.5369	161.962	221.802	0.352644	-1.50372	7.27797e-05	0.00971025	2.01277
EMX2	274.413	487.676	651.421	284.772	709.84	207.312	339.224	1290.86	1150.49	1126.11	911.307	635.697	1497.94	543.034	722.15	2.42298	1.27678	7.86071e-05	0.0100708	1.99694
FAM50A	188.469	185.197	170.136	175.021	182.333	158.23	152.575	116.945	76.7227	46.0489	67.5247	140.568	55.0046	99.9164	129.621	0.495093	-1.01423	8.01414e-05	0.0100708	1.99694
PLCB2	318.377	156.137	52.1823	113.106	85.6219	83.5873	167.991	52.4	13.6156	48.1939	38.791	12.7192	30.1061	79.8336	89.4759	0.278308	-1.84524	7.99594e-05	0.0100708	1.99694
RENBP	117.183	248.227	41.2389	58.2045	137.929	88.6486	111.041	31.8732	44.3028	41.9804	65.8064	20.7523	27.5405	43.2889	77.0011	0.340712	-1.55338	7.97582e-05	0.0100708	1.99694
WDR67	44.4274	21.5417	37.4221	40.9743	9.33055	12.7832	36.5036	54.851	84.1806	216.304	58.6403	64.6787	112.202	66.9455	61.4847	3.25766	1.70384	7.88918e-05	0.0100708	1.99694
EHD4	537.96	348.964	362.532	379.055	240.162	504.781	505.643	226.368	274.978	169.488	223.115	144.988	291.514	199.766	314.951	0.530776	-0.913824	8.66851e-05	0.0105624	1.97624
KIAA1598	153.902	221.265	91.1092	199.128	153.036	154.632	151.053	77.9462	85.5266	79.3325	80.3704	111.394	96.1427	46.7799	121.544	0.512651	-0.963951	8.78386e-05	0.0105624	1.97624
LAIR1	376.107	154.916	165.928	180.638	98.4772	266.515	299.118	105.222	20.889	115.144	90.6034	34.3104	62.5547	98.4746	147.778	0.340849	-1.5528	8.58877e-05	0.0105624	1.97624
PPP2R5B	114.303	110.699	130.608	98.5113	110.643	158.38	77.6813	84.9812	40.3838	34.1298	54.2699	50.1597	50.205	78.5139	85.2478	0.48837	-1.03395	8.7963e-05	0.0105624	1.97624
TRIM22	440.253	156.927	215.841	228.676	278.845	245.622	316.291	146.087	67.2809	108.487	130.604	76.7303	174.91	30.714	186.948	0.388786	-1.36295	9.02616e-05	0.0106969	1.97074
TSPYL5	237.185	149.131	401.93	371.083	139.882	97.6029	227.078	827.173	415.184	244.146	429.644	736.396	805.058	985.665	433.368	2.7398	1.45407	9.10624e-05	0.0106969	1.97074
TPST2	212.027	815.469	241.815	240.244	200.286	368.735	331.744	118.323	66.9981	184.681	193.584	162.827	85.7152	96.1787	237.045	0.37572	-1.41227	9.83929e-05	0.0114337	1.94181
LRP10	1186.06	1546.68	1103.25	1144.11	899.44	1210.23	1700.55	936.808	439.34	695.174	664.003	694.125	897.266	421.267	967.022	0.539601	-0.890034	0.000100879	0.0114758	1.94022
TAP1	1781.59	1326.12	661.585	1484.73	1969.39	1032.51	1246.11	496.076	348.562	1348.9	396.741	403.206	425.267	330.585	946.527	0.394132	-1.34325	0.000100336	0.0114758	1.94022
CCM2	251.582	165.502	266.237	257.186	218.384	243.639	412.979	212.299	130.562	113.145	116.967	145.803	124.82	128.952	199.147	0.535031	-0.902305	0.000102614	0.0115516	1.93736
APOL6	369.913	174.331	181.066	460.401	238.381	223.591	298.642	75.5088	119.131	214.738	131.704	68.7769	136.498	57.701	196.456	0.41195	-1.27946	0.000115406	0.0128461	1.89123
CNN1	772.278	61.822	1025.74	265.504	62.3202	628.703	1041.1	83.5059	45.0572	45.1123	228.796	202.893	102.427	76.9649	331.588	0.202382	-2.30485	0.000116491	0.0128461	1.89123
IL7R	180.357	15.6513	173.962	117.921	80.3554	124.11	90.4868	68.2801	10.9036	42.6898	30.1793	25.8601	20.3223	15.8513	71.2093	0.269505	-1.89162	0.000120689	0.0129025	1.88933
PIK3AP1	206.944	176.09	120.595	154.849	80.8959	117.428	237.84	71.1915	38.5907	111.265	71.5047	58.6408	52.2014	89.235	113.376	0.447617	-1.15966	0.000120258	0.0129025	1.88933
SERINC2	336.078	1561.34	531.705	630.83	503.865	1368.01	1042.88	346.401	458.66	225.784	470.297	255.4	283.774	369.949	598.926	0.402895	-1.31153	0.000121778	0.0129025	1.88933
ST6GALNAC1	181.668	440.538	37.8743	136.825	183.128	154.209	204.902	47.5696	111.973	48.0974	91.0172	32.6274	37.1899	20.1812	123.414	0.289562	-1.78806	0.000120181	0.0129025	1.88933
PHACTR1	318.314	272.984	188.177	257.931	131.608	89.6146	430.867	105.281	148.646	51.8501	116.119	84.1118	91.0962	88.441	169.646	0.404232	-1.30674	0.000125419	0.0129809	1.8867
PRSS23	381.378	243.168	240.621	243.118	317.893	407.391	688.285	1099.84	96.963	64.429	230.519	139.272	143.859	99.1082	313.989	0.403137	-1.31066	0.000127323	0.0129809	1.8867
SNHG11	203.829	131.579	138.082	137.684	110.556	242.58	146.732	181.863	399.087	329.25	246.838	263.129	311.978	379.82	230.215	1.90397	0.929014	0.000124531	0.0129809	1.8867
TMEM97	38.818	53.7177	56.2845	65.7713	69.2112	36.7956	40.7905	76.0708	174.861	109.479	84.2267	223.785	48.9015	200.222	91.3525	2.56325	1.35797	0.000127058	0.0129809	1.8867
FNDC4	95.0531	23.1393	109.889	73.5568	40.4768	79.2712	225.41	44.6685	26.4802	27.5718	31.9072	24.4125	28.4547	29.2329	61.3946	0.327504	-1.61042	0.000130986	0.0132296	1.87845
ACTG2	526.848	107.698	1067.79	334.326	190.736	1169.94	1632.75	162.734	90.0561	113.722	302.164	316.444	52.9133	34.3276	435.889	0.212756	-2.23273	0.000142087	0.0134966	1.86977
AAR2	431.889	455.298	357.743	347.65	413.956	370.817	386.181	470.405	824.618	476.158	556.93	599.761	671.073	761.238	508.837	1.57735	0.657507	0.000142181	0.0134966	1.86977
CLTB	759.88	960.294	708.528	716.061	324.635	685.689	854.981	495.802	338.245	378.123	307.383	397.137	485.213	298.425	550.742	0.538599	-0.892716	0.000139372	0.0134966	1.86977
DOCK2	149.064	40.3511	49.2695	82.445	31.9778	73.4536	109.312	34.0385	9.94365	38.9768	14.2517	23.5129	10.8362	36.2054	50.2599	0.307485	-1.70141	0.000143255	0.0134966	1.86977
GBP5	441.155	78.0295	109.482	247.991	186.457	254.569	147.398	52.4292	27.2261	170.71	36.2503	31.6349	33.9125	75.3928	135.188	0.290099	-1.78538	0.000140235	0.0134966	1.86977
RNPC3	295.911	160.04	301.27	199.587	209.16	261.984	223.392	520.095	429.82	361.47	557.917	465.175	664.242	213.796	347.418	1.9454	0.96007	0.000136946	0.0134966	1.86977
SPI1	251.742	181.005	109.596	151.298	81.8457	188.624	272.592	67.3556	14.336	125.165	59.5184	39.7298	37.0198	81.8432	118.691	0.341249	-1.5511	0.00014487	0.0134966	1.86977
TPM1	1663.27	651.379	1616.49	939.523	526.107	2001.92	2185.18	394.394	472.144	628.197	753.024	533.616	822.366	399.362	970.498	0.41731	-1.26081	0.000143838	0.0134966	1.86977
ZNF462	105.118	90.3966	135.241	101.895	118.538	115.002	112.423	176.706	207.759	141.516	180.286	229.091	157.859	389.914	161.553	1.90751	0.93169	0.000140652	0.0134966	1.86977
DPP9	153.884	70.2231	123.956	151.717	93.5188	182.947	118.793	61.1169	72.721	84.8041	51.4187	69.3603	75.2193	50.0517	97.1237	0.516659	-0.952717	0.000155671	0.0136775	1.86399
FNDC1	377.234	34.505	397.711	206.824	87.4569	462.731	320.451	54.4324	74.2384	31.3114	75.4617	69.1843	167.332	46.1279	171.786	0.27252	-1.87556	0.000150402	0.0136775	1.86399
GYPC	402.965	118.099	255.594	215.601	102.8	261.78	644.418	161.895	66.7416	75.0133	129.033	77.3842	115.168	101.159	194.832	0.361856	-1.46651	0.000149657	0.0136775	1.86399
IFI35	838.166	589.509	580.686	580.608	700.626	752.637	550.874	285.914	462.474	492.191	382.755	241.963	454.789	218.098	509.378	0.552171	-0.856812	0.000154435	0.0136775	1.86399
LILRB4	305.685	153.446	82.5849	126.258	145.403	193.66	183.973	55.4174	19.4195	139.712	76.1359	31.4571	24.2326	46.9986	113.17	0.327869	-1.60881	0.000151013	0.0136775	1.86399
LMOD1	117.826	14.8726	216.756	106.204	23.2162	144.198	324.934	33.1757	20.9847	15.03	29.667	68.4071	15.6969	5.63123	81.1857	0.194537	-2.36188	0.000155405	0.0136775	1.86399
SFRP4	495.248	64.6855	1436.12	579.5	83.0277	507.852	1613.36	282.526	56.9132	62.4907	123.269	142.414	199.24	147.007	413.833	0.211463	-2.24152	0.000152206	0.0136775	1.86399
CHD7	125.629	87.7817	106.758	174.041	98.9537	105.601	71.8068	213.143	353.414	193.947	113.687	242.511	217.537	212.154	165.497	2.00835	1.00601	0.000163151	0.013934	1.85592
MACF1	1303.41	386.304	1182.1	917.609	608.024	1140.44	1010.59	516.742	501.731	499.666	520.461	449.528	531.216	346.736	708.183	0.513551	-0.961421	0.000163294	0.013934	1.85592
MFSD1	1006.39	715.208	536.513	593.269	662.532	599.897	890.806	414.989	301.402	483.281	443.843	263.874	507.452	449.601	562.075	0.57195	-0.80604	0.000160485	0.013934	1.85592
TANK	94.8962	399.661	52.4614	264.171	156.017	170.488	150.423	62.5322	84.9711	71.9954	79.8971	38.8272	86.4651	41.1516	125.283	0.359171	-1.47726	0.000163747	0.013934	1.85592
TRIM21	154.976	138.192	97.3315	154.936	191.915	108.665	129.162	59.3953	64.875	107.977	78.5147	61.546	95.7851	50.7652	106.717	0.530833	-0.913671	0.000166555	0.0140622	1.85195
LIMA1	399.903	202.438	362.054	220.418	144.885	415.391	342.623	124.171	119.933	80.2225	211.922	135.143	184.85	117.671	218.687	0.465549	-1.10299	0.000168405	0.0141081	1.85053
SMARCC2	1180.05	846.582	1706.27	1178.45	1242.75	1170.42	1311.88	1929.99	2707.55	2009.9	2010.55	1734.62	1453.35	2245.85	1623.44	1.63131	0.706035	0.000169955	0.0141285	1.8499
NFE2L3	59.613	86.957	81.4855	92.0215	110.285	68.0574	110.43	61.9815	48.1143	29.4781	39.7053	56.786	19.4509	30.4708	63.9168	0.468006	-1.0954	0.000172926	0.0142657	1.84571
MEST	403.595	391.439	688.347	331.207	553.124	224.755	310.23	812.206	1042.54	599.106	995.211	1211.92	394.28	2899.02	775.499	2.74064	1.45451	0.000176503	0.0144505	1.84012
IL32	4274.39	2276.02	1313.55	1955.33	826.908	3463.82	3500.1	1324.23	204.291	1503.37	908.233	875.925	528.493	465.055	1672.84	0.329758	-1.60052	0.000181658	0.0147608	1.83089
RAD52	142.147	61.6363	105.102	86.7203	98.5742	64.2054	68.6327	142.813	209.45	118.302	164.54	160.451	205.214	169.579	128.383	1.86984	0.902912	0.000183872	0.0148291	1.82888
IDO1	248.07	177.812	41.6229	139.16	379.323	68.0449	106.69	42.8052	24.5806	98.4127	66.5955	24.0186	52.692	42.5468	108.027	0.299933	-1.73729	0.000192474	0.0154079	1.81226
CNN2	1458.55	310.878	1522.76	1069.99	416.194	2092.28	1795	520.525	183.266	238.866	360.535	436.114	849.729	246.645	821.523	0.326903	-1.61307	0.000201709	0.0159609	1.79694
CSF2RB	161.573	36.3349	80.1713	113.853	37.6462	88.2159	140.452	43.2092	9.47024	59.2709	13.7614	24.2986	22.2695	35.5907	61.8655	0.312796	-1.67671	0.000209596	0.0159609	1.79694
EPSTI1	489.526	356.493	257.789	270.256	348.366	401.391	292.151	134.145	323.057	124.031	221.638	103.327	148.35	128.724	257.089	0.488442	-1.03374	0.000209557	0.0159609	1.79694
GCLM	104.027	249.63	93.8862	176.224	175.036	261.529	152.7	75.6137	89.0426	94.7049	103.935	89.3457	87.6176	45.1658	128.461	0.481407	-1.05467	0.00020906	0.0159609	1.79694
NDRG3	117.3	147.554	81.5021	90.602	93.525	116.818	112.423	97.6543	237.679	223.916	193.928	204.875	192.543	213.235	151.683	1.80092	0.848737	0.000205522	0.0159609	1.79694
NMNAT2	91.02	327.06	15.7128	50.3058	181.876	46.8633	37.5902	16.5795	19.5848	27.4589	49.9579	22.6331	20.3641	21.488	66.321	0.234491	-2.0924	0.00020972	0.0159609	1.79694
TYMP	2208.81	445.894	520.137	947.232	814.453	1515.31	1446.93	432.043	277.447	933.08	339.184	208.081	329.2	156.748	755.325	0.338519	-1.56269	0.000208783	0.0159609	1.79694
ACTA2	11727.8	926.701	8659.29	3678.03	1608.48	11598	16697	1916.71	925.36	982.304	3823.29	2947.42	1453.31	346.224	4806.43	0.225689	-2.14759	0.000214315	0.0159931	1.79607
DOK2	133.045	175.395	67.9455	114.222	65.651	84.0286	167.798	42.2209	67.7946	61.6216	49.1129	31.3486	24.7061	70.4117	82.5215	0.42693	-1.22793	0.000214583	0.0159931	1.79607
IFIT3	211.198	237.832	210.459	173.056	256.299	144.187	159.2	26.5743	130.686	67.4655	71.8656	27.3014	149.538	30.1667	135.416	0.361044	-1.46975	0.000214134	0.0159931	1.79607
MYLK	411.939	190.285	398.291	348.401	138.814	665.16	396.372	165.798	98.1461	47.4852	110.332	301.314	93.7718	81.7888	246.278	0.352124	-1.50585	0.000217286	0.0160837	1.79362
ARHGAP18	403.091	306.955	267.896	233.15	178.554	377.505	418.974	216.011	93.0842	126.794	202.627	112.618	183.252	177.635	235.582	0.508073	-0.976893	0.000221388	0.0161658	1.7914
TNFSF12	190.063	118.054	153.677	155.843	76.6218	143.175	218.785	93.835	85.3717	81.5176	74.8246	59.8675	96.0734	76.6194	116.023	0.536102	-0.899422	0.000220798	0.0161658	1.7914
ACOT9	179.376	219.246	190.63	145.416	247.373	219.644	202.332	145.8	72.7665	102.471	151.458	93.6269	143.501	99.8615	158.107	0.57496	-0.798466	0.000236853	0.0168725	1.77282
ARHGAP9	206.469	69.7527	81.8171	133.662	41.2979	119.834	139.706	56.556	8.81705	72.067	16.4574	16.9987	25.475	45.5202	73.8878	0.300906	-1.73261	0.000237312	0.0168725	1.77282
KIAA1715	154.874	106.664	80.1458	151.865	95.2849	147.199	82.8015	66.202	45.9273	68.697	61.4049	56.4238	86.9433	44.8796	89.2367	0.523704	-0.933176	0.000234753	0.0168725	1.77282
LMF2	456.244	232.897	423.453	406.882	325.715	540.888	517.48	287.947	265.531	266.824	175.158	195.723	269.088	172.518	324.025	0.561373	-0.832969	0.000232856	0.0168725	1.77282
C7orf13	71.2614	73.4959	188.485	103.502	117.018	48.1172	63.7754	210.428	137.291	228.56	166.215	214.033	202.833	260.406	148.959	2.13869	1.09673	0.000243226	0.0170685	1.76781
IL2RG	314.607	75.3995	99.1833	217.481	81.1116	220.217	172.913	67.5085	12.1511	135.417	23.1209	26.7991	37.483	39.5801	108.784	0.288151	-1.7951	0.000242964	0.0170685	1.76781
ABI3	337.664	233.939	180.818	222.296	133.271	237.538	412.203	109.854	21.7392	179.66	86.1222	52.9531	83.3604	128.807	172.873	0.375492	-1.41315	0.00025482	0.0177667	1.75039
IL15RA	172.28	146.102	105.274	163.799	117.017	172.253	200.445	53.1946	88.683	428.734	107.244	54.3518	70.3609	40.6872	137.173	0.494338	-1.01643	0.000258231	0.0178891	1.74741
FBP1	85.3962	377.645	46.9653	113.663	41.0266	114.844	189.308	61.3581	28.034	71.2375	46.0547	35.2821	31.8714	26.1033	90.6278	0.30573	-1.70967	0.000265923	0.0183046	1.73744
CD84	178.382	103.72	131.168	171.925	77.8366	89.7944	204.413	48.9908	12.7486	96.9706	49.7714	28.2747	39.9717	79.7773	93.8389	0.369877	-1.43488	0.00027302	0.0186743	1.72876
AEBP1	4085.57	353.694	4759.75	1922.31	1015.07	6540.46	3850.54	971.258	447.622	328.54	1201.16	961.977	1659.95	229.235	2023.37	0.257216	-1.95895	0.000278553	0.0187411	1.7272
CYTIP	257.738	180.448	110.482	185.895	187.618	124.004	168.539	139.482	16.4293	99.1573	71.5488	39.2388	43.3446	53.4717	119.814	0.380155	-1.39534	0.000280935	0.0187411	1.7272
EVI2B	83.2051	69.6292	27.0919	102.532	27.1203	51.8285	110.68	39.2867	6.99073	30.0669	22.8787	13.3748	20.2668	26.1361	45.0777	0.331319	-1.59371	0.00027984	0.0187411	1.7272
GPAT2	20.6479	19.5828	309.044	55.3645	258.599	139.992	127.144	14.6767	14.5566	26.6989	48.9782	5.97862	0.0165562	0.0140335	74.3781	0.11632	-3.10383	0.000279485	0.0187411	1.7272
CSF1R	696.652	327.697	236.715	396.085	146.016	369.577	736.315	218.05	34.7519	206.707	126.936	68.218	94.8359	229.288	277.703	0.335348	-1.57627	0.000294594	0.0190097	1.72102
FAM190B	269.927	197.508	390.595	302.604	217.502	363.252	250.528	168.723	153.918	169.69	133.499	115.476	246.38	135.301	222.493	0.56226	-0.83069	0.000295109	0.0190097	1.72102
GGT7	173.818	195.058	120.544	126.862	149.546	132.546	98.444	274.194	369.243	276.622	202.489	204.025	172.556	258.57	196.751	1.76671	0.821066	0.000295515	0.0190097	1.72102
LOC339535	164.561	155.564	123.239	61.5024	211.877	137.699	111.328	451.18	394.878	783.15	407.533	102.854	225.058	198.841	252.09	2.66235	1.4127	0.000287336	0.0190097	1.72102
UBE2A	288.474	587.018	213.198	379.496	370.794	359.7	347.869	215.683	138.212	242.139	235.937	226.993	151.353	199.169	282.574	0.552588	-0.855725	0.000292429	0.0190097	1.72102
WDR54	348.439	297.067	273.964	317.414	330.807	341.711	243.093	457.537	800.043	375.02	358.189	828.745	436.042	602.083	429.297	1.79251	0.841979	0.000292364	0.0190097	1.72102
FAM171A2	167.994	409.616	233.103	295.833	158.214	192.651	105.268	971.546	745.057	93.5983	446.983	389.853	593.042	1871.84	476.757	3.27735	1.71253	0.000300569	0.0192204	1.71624
CX3CL1	342.212	265.592	170.437	165.642	88.6968	234.45	195.148	77.2073	42.6892	55.4131	119.837	116.08	65.9083	148.066	149.098	0.426	-1.23107	0.000302547	0.0192331	1.71595
PLA2G16	566.034	4533.37	669.123	1932.21	752.939	629.466	2588.11	583.337	670.934	497.97	96.114	364.861	760.275	264.496	1064.95	0.277206	-1.85097	0.000307148	0.0194114	1.71194
PADI2	164.217	243.048	38.4492	127.041	31.486	113.866	90.1956	59.2767	46.2598	24.1629	18.3383	24.4509	52.6161	42.029	76.817	0.328498	-1.60604	0.000309936	0.0194737	1.71055
IDH3B	155.25	223.18	127.267	147.31	175.987	99.5245	233.079	300.256	355.337	421.43	285.147	292.812	200.607	251.675	233.49	1.81634	0.861034	0.000313259	0.0195687	1.70844
KAZALD1	27.5174	50.6064	35.6946	29.5459	32.3584	36.1667	0.0198631	37.6677	234.444	22.9834	107.088	181.072	182.131	166.409	81.6932	4.44188	2.15117	0.000324876	0.0200625	1.69761
PQLC3	272.127	549.881	251.186	296.696	318.634	340.894	401.794	146.91	261.625	201.899	232.4	158.417	196.859	101.014	266.453	0.533386	-0.906748	0.000323499	0.0200625	1.69761
LAPTM5	3455.61	1721.61	1259.35	1759	1058.96	2154.75	2633.51	1000.94	231.413	1494.45	907.721	458.22	422.418	936.414	1392.46	0.388039	-1.36573	0.000328001	0.0201404	1.69593
ATL3	495.495	569.168	604.131	642.796	421.156	524.099	761.493	420.053	263.853	335.55	331.169	270.612	510.868	277.954	459.171	0.598774	-0.739916	0.000340474	0.0204259	1.68982
ITGA1	506.468	159.09	574.869	357.337	397.702	407.762	636.534	337.224	84.494	128.15	212.408	215.056	210.377	104.359	309.416	0.42413	-1.23742	0.000337064	0.0204259	1.68982
LGALS1	9147.22	4775.1	5493.4	3330.01	3536.35	10998.4	8198.07	3494.42	1167.02	1661.68	3813.63	2855.16	4168.98	1269.99	4564.96	0.40513	-1.30354	0.000343992	0.0204259	1.68982
PPIL2	236.322	189.018	212.212	249.876	140.202	230.496	207.651	118.352	152.108	97.2107	127.103	126.321	171.231	113.547	169.403	0.617794	-0.694802	0.000343167	0.0204259	1.68982
SLC7A7	186.881	242.872	68.5791	106.479	85.0144	195.266	178.649	78.9782	13.9216	91.1549	73.0692	34.2453	42.4065	60.6461	104.154	0.369455	-1.43653	0.00034181	0.0204259	1.68982
THBS1	8972.31	681.542	4413.11	3552.26	1721.1	7166.64	10192.6	3113.03	666.687	582.991	1933.55	2058.86	1033.16	792.358	3348.58	0.277245	-1.85077	0.000337284	0.0204259	1.68982
EXOC6	94.6143	124.474	97.1882	98.1268	90.4225	85.3273	85.1649	59.036	66.1617	71.2345	59.6539	50.6304	59.2832	64.6145	78.9952	0.635496	-0.654044	0.000346512	0.0204631	1.68903
MICAL2	559.466	109.49	479.248	335.403	331.354	638.169	356.15	163.738	83.1576	186.415	129.739	162.099	214.626	20.0036	269.218	0.340408	-1.55466	0.000348702	0.0204805	1.68866
CRAT	189.697	297.922	170.855	325.716	122.587	211.81	410.175	68.8368	146.281	178.033	56.9966	119.77	97.4905	40.5668	174.053	0.408833	-1.29042	0.000351963	0.0205136	1.68796
TNXB	111.19	21.1131	218.722	166.86	10.832	23.5763	614.537	48.9732	35.5171	24.6078	0	16.3625	14.0085	15.5731	94.4194	0.130584	-2.93694	0.000353061	0.0205136	1.68796
TTC30A	248.603	266.75	144.67	173.548	167.54	107.847	269.558	327.362	320.028	304.254	467.025	524.121	273.982	357.887	282.37	1.86719	0.900869	0.000363554	0.0210103	1.67757
EOGT	106.262	54.181	91.8392	67.3911	74.121	87.2403	122.89	60.3603	29.2312	29.2699	42.9005	40.1776	65.9109	31.0093	64.4845	0.492636	-1.0214	0.000368442	0.0211796	1.67408
RSRC2	355.934	307.416	316.806	356.527	261.023	296.46	271.122	757.796	563.24	300.51	391.921	507.464	479.585	835.37	428.655	1.77173	0.825158	0.000381534	0.0217013	1.66352
TCEAL3	260.736	498.417	293.125	443.203	241.905	299.497	675.147	277.61	220.993	200.465	171.281	190.402	205.154	173.277	296.515	0.529381	-0.917621	0.000381262	0.0217013	1.66352
TMTC1	398.718	405.705	295.799	539.278	340.574	691.153	334.144	1008.09	1034.13	315.315	810.405	1131.02	1458.91	640.62	671.704	2.12965	1.09062	0.000384806	0.0217728	1.66209
CCDC69	164.048	335.419	120.847	214.157	60.4633	104.972	287.643	86.7172	42.9326	118.059	48.4986	54.432	45.4436	100.604	127.446	0.383982	-1.38089	0.000392308	0.0220816	1.65597
ITGAM	173.637	91.5545	49.8509	83.0911	38.458	128.145	156.782	60.9479	6.39103	57.9255	33.7402	30.0808	19.871	28.223	68.4784	0.324356	-1.62435	0.000398007	0.0222863	1.65196
ZCCHC3	425.817	236.935	196.674	296.523	352.326	320.46	202.827	415.655	873.109	389.292	470.754	716.784	331.143	1207.4	459.693	2.1686	1.11676	0.000401612	0.0223722	1.65029
ING4	701.113	461.725	458.554	282.079	250.721	328.479	526.377	642.881	704.376	962.62	1047.22	773.053	602.708	809.331	610.803	1.84275	0.881861	0.000406003	0.0225009	1.6478
B4GALT1	1054.7	1630.41	796.345	914.321	1154.07	1433.14	1097.54	942.129	535.211	492.727	807.357	807.683	548.499	463.547	905.548	0.568609	-0.81449	0.000419285	0.0227767	1.64251
CCNT1	237.934	172.772	209.427	195.573	184.775	182.715	161.917	259.32	237.606	266.491	318.56	274.404	263.967	343.704	236.369	1.45923	0.545206	0.000419411	0.0227767	1.64251
MPP1	209.266	124.324	83.4283	117.215	51.5416	111.53	176.988	52.7893	32.77	91.8949	60.4992	30.6649	53.5682	58.4958	89.6411	0.433528	-1.2058	0.000416772	0.0227767	1.64251
LSP1	563.685	416.512	440.12	483.575	195.159	395.611	794.61	285.534	39.2944	308.838	162.807	126.997	200.533	171.57	327.489	0.393314	-1.34625	0.000416195	0.0227767	1.64251
RAB31	1007.09	498.181	1020.92	666.495	298.073	1302.01	999.534	332.893	125.488	426.471	410.069	209.742	492.813	446.117	588.278	0.421459	-1.24654	0.000423162	0.0228656	1.64082
C19orf10	1051.27	794.655	581.505	859.396	686.854	1189.49	989.952	422.372	609.004	576.862	419.356	678.816	554.375	324.41	695.594	0.582362	-0.780013	0.000430557	0.0229184	1.63982
GPR34	67.617	200.765	67.6684	74.6849	46.5409	82.6487	178.172	16.5579	16.4276	42.0255	61.1417	15.6725	19.6765	64.4583	68.1469	0.325286	-1.62022	0.000434744	0.0229184	1.63982
NCOA7	129.302	50.0657	128.373	164.017	139.095	188.646	127.028	106.262	47.3667	62.7676	43.2183	30.8016	71.3492	59.0557	96.2392	0.452184	-1.14502	0.000426321	0.0229184	1.63982
RARRES2	7474.75	5087.02	3390.31	2735.62	3691.41	6869.3	7121.68	1962.5	1816.36	456.316	2616.37	4173.51	974.207	558.288	3494.83	0.345154	-1.53469	0.00043405	0.0229184	1.63982
SMOC2	574.426	175.413	964.055	601.228	98.9533	168.012	2183.66	141.175	106.042	160.78	154.814	177.768	171.544	341.859	429.981	0.26227	-1.93088	0.000433138	0.0229184	1.63982
CD93	376.244	84.9449	308.921	169.229	122.306	224.985	505.736	153.039	33.8018	56.0501	109.816	79.3626	103.595	123.198	175.088	0.366358	-1.44867	0.000437626	0.0229584	1.63906
DOCK8	238.189	209.078	83.0811	134.2	65.098	152.166	225.762	79.1117	28.0907	94.9827	87.1161	38.525	45.4541	80.8376	111.549	0.408069	-1.29312	0.00044189	0.0230701	1.63695
GLRX	89.9642	236.254	49.0396	80.1622	46.3711	71.9647	139.9	50.0322	15.8757	22.9914	49.787	40.6017	54.4777	26.7744	69.5854	0.361057	-1.4697	0.000453121	0.0235427	1.62814
SLC40A1	2243.62	2705.11	607.328	3848.23	1094.79	1185.74	2270.74	499.463	750.556	579.683	1061.82	458.356	669.053	1473.34	1389.13	0.393447	-1.34576	0.000460315	0.0238021	1.62339
TSPAN15	394.857	1622.44	574.037	627.507	843.454	2392.09	468.094	231.515	494.278	487.605	585.235	230.956	219.649	279.434	675.082	0.365081	-1.45371	0.000469941	0.0241841	1.61647
DCAF13	270.603	390.973	300.355	313.161	323.667	142.997	308.258	386.84	380.804	740.867	628.19	458.214	617.071	457.301	408.521	1.79072	0.840539	0.000480702	0.0246206	1.6087
PXK	147.736	151.136	125.589	110.818	184.499	107.582	141.564	81.4033	51.2751	124.52	81.0788	67.6792	79.427	73.9786	109.163	0.576874	-0.793671	0.000485389	0.0247434	1.60654
SUZ12P1	257.479	255.325	303.325	233.472	196.463	238.259	220.091	470.797	511.401	453.56	369.035	282.451	255.329	859.023	350.429	1.88191	0.912201	0.000493259	0.0250265	1.6016
ITGA11	399.019	62.3375	265.806	223.867	49.4127	513.617	670.546	97.5074	54.5373	44.2627	93.9452	96.6181	189.599	31.8012	199.491	0.277043	-1.85182	0.000496388	0.0250676	1.60089
C20orf111	235.621	138.451	101.895	121.281	150.469	224.147	122.336	270.817	272.094	232.618	307.798	230.997	271.495	276.761	211.198	1.7043	0.769175	0.000499086	0.0250866	1.60056
ZNF420	50.2457	50.7131	38.531	41.8725	27.9958	31.9732	61.8284	39.6009	123.265	103.513	93.2074	54.0189	114.835	103.192	66.7709	2.09866	1.06947	0.000511432	0.0255882	1.59196
ISG20	393.258	228.613	111.818	183.446	192.412	166.474	163.855	111.479	126.497	65.3036	76.3781	102.587	123.413	28.9091	148.174	0.437566	-1.19243	0.000517911	0.0257929	1.5885
IRF6	163.345	242.16	163.47	174.071	332.854	138.863	96.0278	473.761	281.702	476.425	372.397	320.047	293.727	295.659	273.179	1.91984	0.940983	0.000525819	0.0260666	1.58392
FERMT3	195.785	89.4223	69.9676	112.586	53.5066	125.102	163.485	40.1858	28.4866	104.205	31.6691	23.8325	33.754	57.4598	80.6748	0.391167	-1.35414	0.000541978	0.026389	1.57858
PRKDC	615.482	684.839	791.891	921.429	872.828	863.741	621.841	1003.42	1303.33	1276.4	864.374	1144.3	1043.05	1355.7	954.473	1.48771	0.573095	0.000540864	0.026389	1.57858
TBXAS1	177.535	117.784	73.046	73.8236	39.2253	141.782	191.309	76.1483	10.4079	33.7671	55.3906	22.3476	19.7052	57.8713	77.8673	0.335945	-1.5737	0.000538774	0.026389	1.57858
YTHDC1	367.627	316.624	407.901	362.14	354.054	297.221	378.501	582.283	471.092	407.428	539.124	473.58	454.021	538.449	425.003	1.39524	0.480511	0.000542089	0.026389	1.57858
C19orf66	256.994	633.711	370.047	239.525	324.751	371.113	258.489	133.968	318.007	123.157	185.546	100.028	193.897	141.823	260.79	0.486686	-1.03894	0.00056679	0.0273771	1.56261
CRABP1	16.5175	26.8756	45.5382	237.6	153.715	61.1332	269.231	306.77	1084.25	723.223	260.951	144.237	57.5169	1562.85	353.6	5.12757	2.35827	0.000568988	0.0273771	1.56261
MSR1	165.489	115.718	67.8228	53.258	38.5437	121.311	126.185	24.9354	14.6569	34.0575	83.4548	18.1938	26.3583	44.6445	66.7592	0.355489	-1.49212	0.000569986	0.0273771	1.56261
FPR3	335.481	156.851	133.454	234.595	140.844	286.579	290.762	101.684	30.3843	216.876	84.7868	49.6084	54.3603	83.4731	157.124	0.392434	-1.34948	0.000589863	0.0278269	1.55553
LTBP2	510.655	119.372	877.133	396.805	155.092	879.413	1299.02	225.15	165.91	172.174	274.769	269.183	241.671	98.0194	406.026	0.340914	-1.55252	0.000592226	0.0278269	1.55553
PLAU	700.957	313.072	985.094	477.886	685.565	1973.86	306.166	203.325	102.467	230.594	341.205	405.998	370.477	38.9704	509.688	0.310471	-1.68747	0.000583293	0.0278269	1.55553
PTPRA	430.554	468.451	376.928	291.609	377.747	392.31	451.393	552.12	673.152	1027.76	850.963	430.776	444.416	831.349	542.823	1.72521	0.78677	0.000588073	0.0278269	1.55553
RRAGC	192.322	360.803	216.743	216.471	247.603	210.584	246.833	178.61	137.14	135.661	153.674	196.554	137.901	128.932	197.131	0.630276	-0.665945	0.000587964	0.0278269	1.55553
MTA3	401.627	532.167	395.338	357.286	345.319	267.436	371.521	571.117	489.848	540.777	747.3	471.948	633.395	908.671	502.411	1.63394	0.708352	0.000595733	0.0278643	1.55495
MS4A6A	487.185	434.8	217.901	261.107	120.302	313.055	625.668	131.997	29.8976	186.679	219.324	69.9216	73.5215	174.2	238.968	0.359063	-1.47769	0.000598179	0.0278643	1.55495
CAMK2N1	67.3736	80.9616	244.523	107.892	41.2784	212.498	249.58	46.6735	72.0265	30.2472	76.2519	29.0885	36.0848	75.2166	97.8354	0.360355	-1.47251	0.000619029	0.0287118	1.54194
C1QC	1386.55	560.043	451.903	463.231	397.684	843.977	1065.99	237.454	105.986	467.536	470.168	118.553	117.659	400.671	506.243	0.370567	-1.4322	0.000634138	0.029081	1.53639
CDCA7L	198.057	144.01	172.761	218.026	204.882	92.5285	217.227	517.298	341.351	245.876	356.218	634.81	185.222	254.765	270.216	2.03391	1.02426	0.000637752	0.029081	1.53639
RASSF3	150.651	222.936	177.46	119.732	245.149	197.21	190.136	110.667	81.3628	116.022	120.903	69.2646	59.2694	153.863	143.902	0.544969	-0.875753	0.000629827	0.029081	1.53639
ZNF740	246.119	210.466	318.217	259.115	143.553	304.653	232.826	263.89	420.651	773.586	346.83	385.205	405.415	599.779	350.736	1.86482	0.899038	0.000635148	0.029081	1.53639
CREB3L4	185.376	284.766	163.093	164.209	304.913	163.72	149.311	299.747	371.593	352.348	342.659	355.112	284.992	312.951	266.771	1.63953	0.713285	0.000649997	0.0295148	1.52996
C11orf9	347.702	264.756	352.549	326.371	269.43	161.874	418.123	135.469	280.336	62.2949	97.3017	192.329	109.364	136.31	225.301	0.472097	-1.08284	0.000662909	0.0297373	1.5267
F13A1	575.539	100.089	472.105	208.91	89.5308	337.489	1015.58	77.1642	47.4768	60.6307	217.527	46.5856	45.8036	253.834	253.447	0.266487	-1.90786	0.000659105	0.0297373	1.5267
GBP4	298.775	236.626	138.326	267.565	280.069	124.776	280.448	51.8164	62.4039	235.738	127.28	58.6842	61.5539	86.8346	165.064	0.419625	-1.25283	0.000663151	0.0297373	1.5267
CLNS1A	870.799	814.978	485.511	684.658	796.838	634.236	789.577	3016.05	1003.16	1133.12	1383.33	1120.03	779.439	1417.36	1066.36	1.94096	0.956772	0.000673536	0.0300781	1.52175
SLAMF8	269.567	96.1252	128.594	191.977	100.687	220.652	247.955	76.8944	12.4373	165.557	40.6107	47.2421	31.0533	59.6532	120.643	0.343998	-1.53953	0.000691792	0.0303962	1.51718
SPHK1	706.625	70.5819	311.983	185.988	192.797	912.273	179.099	153.394	29.4867	61.7176	168.766	78.5711	172.859	94.2766	237.03	0.295705	-1.75777	0.000686972	0.0303962	1.51718
TFB2M	100.254	153.25	100.332	111.536	184.552	96.1417	129.857	189.805	192.271	333.53	295.279	161.171	168.316	211.403	173.407	1.77407	0.827067	0.00069191	0.0303962	1.51718
HLA-DRB1	12208.4	17909	3870.22	6115.63	3067.33	8296.12	15747.7	6985.38	1775.87	2540.94	5806.31	1863.02	2322.83	3183.32	6549.43	0.364082	-1.45766	0.00068713	0.0303962	1.51718
HLA-A	5501.28	3081.94	1340.26	6926.81	9888.28	2432.86	2316.78	1661.26	1458.02	3678.92	521.938	1517.58	906.82	1007.72	3017.18	0.341298	-1.5509	0.000698546	0.0305091	1.51557
TOP1	705.285	421.033	535.26	600.047	685.528	609.625	512.342	695.801	1043.8	694.058	833.613	807.655	1052.1	1079.51	733.976	1.52495	0.608765	0.000700126	0.0305091	1.51557
PCID2	189.837	175.19	143.453	236.757	300.522	171.448	221.192	270.056	373.544	332.686	271.91	332.875	302.569	435.719	268.411	1.61313	0.68986	0.000703551	0.0305352	1.5152
ERGIC3	1606.47	1352.99	748.436	1027.54	1546.18	1045.45	1377.77	1663.97	2762.86	1919.64	1792.43	2887.77	1807.62	1731.96	1662.22	1.67344	0.742818	0.000706673	0.0305481	1.51502
CDKN2C	120.732	962.884	120.825	253.614	341.972	203.559	192.274	65.3761	90.4363	101.355	98.066	136.349	189.712	26.3046	207.39	0.320711	-1.64065	0.000712329	0.0305482	1.51501
NRP2	1508.04	264.503	2316.73	1068.41	563.052	1613.52	1612.67	578.178	270.486	392.204	591.062	200.654	695.363	673.471	882.024	0.379926	-1.39621	0.00071039	0.0305482	1.51501
C12orf10	126.036	233.666	178.618	166.162	218.695	185.405	192.074	241.456	373.662	467.902	263.138	339.057	263.294	225.707	248.205	1.67157	0.741207	0.000733549	0.0307266	1.51249
C1QTNF1	346.307	23.1412	138.268	131.66	41.8175	368.738	348.493	93.8702	34.9922	59.3497	74.2873	65.6253	53.7669	20.5465	128.633	0.28552	-1.80834	0.00071937	0.0307266	1.51249
NCK1	274.356	208.094	249.882	262.583	239.166	195.997	278.393	339.499	298.607	457.232	446.256	360.604	265.232	438.344	308.16	1.52516	0.608963	0.000722324	0.0307266	1.51249
RPL6	12523.8	15077.5	8386.29	11366.3	17405.2	6705.61	12950.7	16289.1	29352.9	31704	16297.3	22360.1	15505	21290.8	16943.9	1.80974	0.855785	0.000725342	0.0307266	1.51249
RSAD2	372.929	220.698	211.044	190.969	403.454	353.974	170.385	53.9596	230.948	103.134	133.438	64.6265	159.959	36.3268	193.275	0.405644	-1.30171	0.000731466	0.0307266	1.51249
GIMAP6	102.373	108.499	114.448	103.923	42.3446	62.2248	202.513	40.6062	6.38687	61.3713	37.8425	27.8001	48.3661	51.7499	72.1749	0.371528	-1.42846	0.000728175	0.0307266	1.51249
ANTXR2	444.446	108.913	454.071	263.962	114.089	501.775	590.612	200.033	67.9268	63.3577	161.81	129.155	181.665	155.803	245.544	0.38597	-1.37344	0.000773753	0.0313153	1.50424
C11orf24	339.532	303.741	363.275	316.507	478.245	395.768	311.163	220.274	206.224	200.562	222.08	197.918	242.062	343.073	295.745	0.650288	-0.62085	0.000759777	0.0313153	1.50424
CDH1	556.891	727.406	575.759	602.377	993.252	404.025	513.362	1628.07	986.408	681.788	1260.54	1791.87	1301.77	662.502	906.145	1.90168	0.927276	0.000759214	0.0313153	1.50424
CSPG4	123.551	160.771	174.328	103.166	57.5688	105.244	119.025	67.7258	45.295	38.7461	77.4967	19.5455	39.7541	572.676	121.778	0.446391	-1.16362	0.000759382	0.0313153	1.50424
GNAI2	3065.32	1957.25	2955.36	2336.71	2225.38	2591.35	3720.49	2292.08	1426.84	1897.41	1460.99	1054.35	1405.32	1959.12	2167.71	0.609578	-0.714116	0.000776581	0.0313153	1.50424
IL11RA	105.337	95.7586	309.866	96.48	102.173	28.7534	71.7717	319.865	264.481	97.6497	301.212	559.672	157.034	881.246	242.236	3.19368	1.67522	0.000770047	0.0313153	1.50424
NLE1	98.9013	75.3897	114.224	107.289	79.5378	121.508	94.519	150.389	213.728	193.625	117.419	145.823	118.216	216.112	131.906	1.6708	0.740535	0.000765129	0.0313153	1.50424
RFWD3	121.27	139.452	153.684	222.446	779.382	124.351	175.556	302.459	294.182	305.226	249.986	285.801	174.646	327.107	261.111	1.66418	0.73481	0.000762751	0.0313153	1.50424
STK10	161.763	75.7996	142.179	108.807	92.3537	157.651	148.352	87.1732	69.7807	87.6639	62.1627	42.8444	68.101	78.8513	98.8201	0.558584	-0.840155	0.000766699	0.0313153	1.50424
TTYH1	38.274	4.17021	4.24431	0	29.3849	8.22	9.25504	137.118	77.8648	18.4174	113.148	8.17259	49.5657	126.924	44.6257	5.71146	2.51386	0.000771584	0.0313153	1.50424
MANBAL	193.797	207.803	163.469	146.743	159.375	221.859	201.956	215.816	299.443	247.249	290.959	303.141	420.204	244.818	236.902	1.56305	0.64436	0.000780755	0.0313666	1.50353
ETHE1	497.178	590.612	335.642	241.106	281.058	1043.37	222.543	54.0671	219.375	154.083	238.489	112.726	323.753	118.463	316.605	0.37972	-1.39699	0.000786632	0.0314857	1.50189
PUM2	483.01	392.03	564.78	529.176	567.852	426.033	444.873	568.845	659.273	774.642	743.689	610.905	670.297	760.11	585.394	1.40444	0.489995	0.000795406	0.0317194	1.49868
CBX2	44.8951	31.6767	117.066	113.751	171.219	39.0585	79.9821	335.805	230.688	150.264	163.852	72.7632	161.087	786.243	178.454	3.19699	1.67672	0.000809084	0.0319116	1.49605
DAG1	1047.49	1784.09	1707.6	999.724	1457.72	1308.77	1345.74	1021.95	1134.58	796.387	943.216	825.659	832.725	858.781	1147.46	0.664223	-0.590261	0.00080629	0.0319116	1.49605
ITGA4	170.957	109.186	71.1536	104.92	65.1287	111.207	105.418	53.498	23.96	75.9417	52.7366	35.0109	71.8694	50.6278	78.6867	0.488917	-1.03234	0.000806783	0.0319116	1.49605
RPL7	24183.7	25501.5	9998.43	17068.2	17274.1	15559.4	25785.6	20884.5	39989	83964.1	35103.9	48940.5	30549.1	23595.6	29885.5	2.09053	1.06387	0.000815519	0.0320484	1.49419
EVL	252.994	86.6108	122.394	158.109	66.0532	126.432	156.764	67.6868	15.7017	98.9561	48.9883	19.158	45.369	76.9544	95.8694	0.382557	-1.38625	0.000825225	0.0323123	1.49063
ITGAL	243.067	402.013	80.9896	162.083	60.1256	138.602	289.223	80.5113	17.1521	154.274	57.3343	39.8101	30.2224	68.6735	130.291	0.324732	-1.62268	0.000830884	0.0323365	1.49031
RPS6KA4	245.509	181.92	189.584	220.421	176.765	272.419	233.217	101.828	165.184	140.327	97.6965	101.286	198.058	113.265	174.106	0.601535	-0.73328	0.000831825	0.0323365	1.49031
EIF3E	2328.24	2643.12	2087.38	2309.8	2019.59	1687.56	3681.2	3139.61	4449.73	7071.45	6206.25	3589.09	3198.95	2793.71	3371.83	1.81686	0.861445	0.000846544	0.0325723	1.48715
SPRED2	257.708	154.534	319.614	265.325	199.078	230.961	220.727	327.455	379.591	533.121	318.067	264.829	403.84	582.295	318.368	1.70564	0.770309	0.000842328	0.0325723	1.48715
TNFRSF11B	62.4614	48.6325	474.623	208.522	57.9282	190.433	160.606	50.9049	28.5434	94.7138	75.8611	46.1424	62.6848	37.9026	114.283	0.327805	-1.60909	0.000846935	0.0325723	1.48715
GPT	34.4676	13.0985	82.2652	3.20273	53.054	44.7168	40.3658	44.4182	160.65	326.005	217.809	42.4204	265.715	38.1744	97.5973	4.06709	2.024	0.000857483	0.0327966	1.48417
TMSB4X	21309.9	38289.1	13093	11141.2	22638.7	22760.2	24564.2	12877.9	6612.1	8512.11	19374.4	10306.8	11144.5	6281.09	16350.4	0.488282	-1.03421	0.000858836	0.0327966	1.48417
ARHGAP30	196.271	76.4731	116.019	134.949	55.922	94.6672	190.196	65.6961	8.47083	89.721	30.3758	28.3199	37.2247	58.876	84.513	0.36604	-1.44993	0.000870314	0.0328876	1.48297
FCER1G	1748.75	989.066	388.112	734.335	448.257	1215.3	1124	443.895	106.994	743.731	416.114	236.231	157.79	416.197	654.912	0.378894	-1.40014	0.000867538	0.0328876	1.48297
SOX12	207.124	103.85	147.522	158.001	289.955	61.7054	162.564	447.089	390.47	198.512	317.345	338.088	198.162	538.941	254.238	2.15088	1.10493	0.000870348	0.0328876	1.48297
RALY	804.985	955.466	588.946	761.83	887.074	718.586	718.024	906.616	1045.93	1052.09	960.186	1443.39	1224.79	1378.31	960.445	1.47417	0.559901	0.000875618	0.0329714	1.48186
ARMCX3	208.081	246.643	132.359	137.159	140.665	530.758	148.768	101.778	88.3412	63.8818	149.268	120.115	87.8244	92.4992	160.582	0.454104	-1.13891	0.000893286	0.0329963	1.48154
BICC1	194.256	36.2172	236.596	143.152	65.6894	251.213	278.73	75.4365	51.1499	23.7101	60.2164	78.2929	57.6201	104.439	118.337	0.37228	-1.42554	0.000894597	0.0329963	1.48154
COL9A1	32.0652	69.5178	51.9414	145.868	228.762	55.699	22.6903	1617.68	77.9578	73.2852	230.835	130.215	74.801	931.979	267.378	5.20275	2.37928	0.000890611	0.0329963	1.48154
FANCL	123.274	154.619	100.681	146.662	192.12	77.633	122.885	240.466	184.685	323.552	206.836	186.535	167.243	334.635	182.988	1.7904	0.840285	0.000888007	0.0329963	1.48154
PLAGL2	418.111	216.956	143.76	269.972	236.576	398.901	157.909	459.472	835.2	316.691	410.868	540.159	480.042	556.461	388.648	1.95564	0.96764	0.000888861	0.0329963	1.48154
VIM	13211.1	2032.01	10676.4	6284.73	5224.32	12300.3	14131.6	6483.5	1711.94	2500.63	5131.36	3611.43	3861.51	2435.98	6399.77	0.402888	-1.31155	0.000882395	0.0329963	1.48154
STK35	150.941	84.7973	66.0571	82.8509	111.398	127.92	80.2113	195.775	197.532	143.075	181.849	138.206	131.161	284.899	141.191	1.80675	0.853396	0.000898523	0.0330284	1.48111
C19orf24	217.858	245.207	267.044	290.957	271.878	387.37	370.428	141.242	234.952	230.828	150.763	202.966	110.7	109.001	230.8	0.574781	-0.798916	0.000922388	0.0334505	1.4756
SLC7A5	627.194	95.2995	147.196	283.493	548.054	325.589	279.431	194.636	66.6675	172.92	116.259	103.97	42.698	174.208	226.973	0.376529	-1.40917	0.000921612	0.0334505	1.4756
TREM2	327.035	867.382	109.584	143.774	119.626	381.981	416.983	95.0441	52.0821	143.211	224.416	50.5916	117.406	125.375	226.749	0.339807	-1.55721	0.000919662	0.0334505	1.4756
ZNF512	81.5882	90.8141	197.905	120.897	149.887	80.1457	121.377	285.19	211.487	174.655	207.08	210.588	140.7	402.955	176.805	1.93821	0.954722	0.000916931	0.0334505	1.4756
FAM82A2	227.748	288.063	118.177	221.396	127.983	367.52	159.106	93.0812	129.653	130.764	91.4822	81.1725	152.805	104.141	163.792	0.518041	-0.948862	0.000937536	0.0337732	1.47143
KLF2	350.246	57.0569	170.199	125.129	53.2537	217.007	331.181	109.065	19.7243	50.5135	85.4927	35.127	67.6068	82.8145	125.315	0.34278	-1.54464	0.00093727	0.0337732	1.47143
THG1L	91.6417	114.72	65.9936	69.2313	63.0855	94.229	111.191	150.371	240.539	221.705	195.474	82.4795	108.825	150.987	125.748	1.88823	0.917037	0.000950903	0.0341409	1.46673
ATXN7L3B	837.868	688.38	697.851	484.748	794.853	912.784	497.012	704.885	1297.87	1160.72	1516.63	1280.43	801.857	1936.12	972.287	1.77047	0.824134	0.000958829	0.0343115	1.46456
B2M	24388.3	25097.6	7079.59	19649.4	17099.4	12648.3	14656.8	5343.34	6695.24	18741.9	7131.03	5881.83	6101.85	5635.47	12582.1	0.460304	-1.11934	0.000971976	0.0345175	1.46196
LHX1	28.5433	10.8189	63.7748	152.855	34.1785	60.779	24.3288	11.0268	569.765	995.357	151.818	24.2812	666.539	316.636	222.193	7.33467	2.87473	0.000970305	0.0345175	1.46196
MCPH1	131.116	146.641	105.57	122.174	165.727	101.804	107.733	175.303	219.524	200.03	234.181	164.678	145.42	226.93	160.488	1.54996	0.632234	0.00097417	0.0345175	1.46196
RNF152	84.6668	83.9747	146.258	106.877	114.171	145.309	68.7018	100.966	21.265	40.8599	37.526	11.8683	58.4157	36.0518	75.4936	0.404713	-1.30503	0.000985688	0.0348115	1.45828
NBAS	210.605	210.897	168.453	159.538	219.476	223.674	211.688	248.896	260.775	287.827	315.832	282.936	301.654	255.269	239.823	1.39122	0.476349	0.000989253	0.0348236	1.45813
GBP1	1781.04	257.531	737.588	1074.75	928.76	1189.12	907.561	399.083	287.997	929.767	328.144	217.922	429.879	205.131	691.019	0.40644	-1.29889	0.000995142	0.0349172	1.45696
CAPN10	95.953	59.1724	82.0078	51.7836	86.3568	67.3426	98.5264	117.928	257.937	104.152	167.447	110.399	129.751	110.414	109.941	1.84619	0.88455	0.00100275	0.0349299	1.4568
CD14	1877.79	1366.25	783.996	1089.47	557.33	1243.45	2428.56	505.491	154.387	1071.92	679.23	341.503	399.246	676.519	941.081	0.409441	-1.28827	0.0010052	0.0349299	1.4568
PARVG	228.818	449.615	135.678	144.478	79.3997	175.76	200.853	74.5362	79.3595	164.317	93.0448	48.2289	64.4429	89.7838	144.88	0.432844	-1.20808	0.00100517	0.0349299	1.4568
DACH1	113.624	184.625	405.134	178.632	292.307	235.941	50.6717	169.101	1113.85	319.58	470.674	281.015	823.078	1008.05	403.306	2.86641	1.51924	0.00102207	0.0354024	1.45097
PTN	163.597	63.0113	193.418	0	86.5131	136.28	113.351	483.446	326.9	259.105	586.101	106.701	1345.76	283.728	296.28	4.4928	2.16762	0.00102539	0.0354038	1.45095
STEAP1	88.2837	235.342	78.0731	147.682	186.541	124.115	89.9319	56.0355	68.4968	73.7044	91.5924	42.9222	84.8763	27.9656	99.6829	0.467321	-1.09752	0.00106364	0.0366075	1.43643
PIK3CG	112.276	69.4984	33.9972	87.6377	47.3551	30.3645	88.0837	17.3443	17.2143	53.31	20.7008	9.93838	24.9285	37.7323	46.4558	0.382712	-1.38567	0.00109829	0.0373758	1.42741
PIK3R5	166.687	47.4402	45.2021	75.4379	35.9064	99.4005	151.145	68.7176	12.0668	42.4697	31.5952	17.0396	25.553	24.586	60.2319	0.353745	-1.49922	0.00109331	0.0373758	1.42741
PSMB9	1418.85	1376.4	338.519	1202.78	1280.46	561.03	925.381	270.621	222.476	1177.08	218.481	290.544	241.529	277.751	700.136	0.379419	-1.39814	0.0010998	0.0373758	1.42741
TULP3	364.219	219.127	295.514	177.485	234.503	221.811	258.36	422.192	289.508	350.075	514.226	372.061	384.681	454.919	325.62	1.57418	0.654604	0.0010945	0.0373758	1.42741
ACBD6	217.363	262.985	215.533	193.205	216.707	179.881	179.536	281.446	249.894	402.496	371.912	241.614	284.062	407.662	264.593	1.52825	0.611877	0.00111504	0.0375346	1.42557
CALD1	1979.73	674.097	2691.02	1119.83	828.738	2121.4	2820.87	815.464	447.983	324.532	998.603	765.256	1341.08	412.736	1238.67	0.416827	-1.26248	0.00110912	0.0375346	1.42557
PDRG1	64.4986	80.8228	47.5389	60.3788	55.5486	36.0203	52.9455	65.7577	149.284	69.1944	99.5554	102.004	96.7218	152.956	80.9447	1.85364	0.890359	0.00111444	0.0375346	1.42557
ZNF695	29.856	44.6213	38.8009	42.4585	52.5371	32.1148	19.8902	48.8074	145.513	79.7333	57.0357	89.8687	32.9544	135.627	60.7013	2.28924	1.19487	0.00111836	0.0375346	1.42557
LMCD1	1261.3	355.323	1271.06	433.828	420.783	1582.89	803.148	545.195	240.701	75.2158	493.475	463.273	240.242	250.487	602.637	0.37614	-1.41066	0.00112808	0.0377436	1.42316
SNORD15A	355.065	255.84	167.156	71.2226	298.583	358.191	334.352	1930.61	404.765	318.538	1369.96	450.667	410.842	331.447	504.088	2.83762	1.50468	0.00114222	0.0380986	1.41909
GAS2L1	258.437	330.747	285.445	240.282	189.052	328.188	293.739	161.841	194.745	107.428	131.555	219.913	215.264	95.3833	218.001	0.584142	-0.775609	0.00115507	0.0382347	1.41754
LTF	23.9381	132.535	21.809	103.965	279.107	13.0363	47.0246	24.0658	36.7773	23.9311	0	17.8276	11.3694	5.68948	52.9341	0.187436	-2.41553	0.00115691	0.0382347	1.41754
TUSC3	435.036	455.886	492.393	327.328	841.469	574.987	605.643	1053.55	1072.79	1487.73	1359.08	286.731	911.783	1453.2	811.257	2.04239	1.03026	0.00115099	0.0382347	1.41754
JARID2	230.098	76.4786	186.801	119.365	117.298	139.47	112.742	399.342	152.058	205.581	242.062	257.86	236.353	394.73	205.017	1.92574	0.945412	0.00116194	0.0382837	1.41699
CCL2	1144.98	121.841	195.637	417.567	202.326	1464.33	951.846	433.161	86.9764	219.259	252.662	102.818	45.1827	108.687	410.52	0.276848	-1.85283	0.00117452	0.0384639	1.41495
TMOD1	95.0023	793.082	1235.29	532.188	698.763	432.267	438.304	390.38	239.862	214.068	199.449	240.432	217.818	52.3597	412.805	0.367112	-1.44571	0.00117249	0.0384639	1.41495
CD99	1682.39	2518.17	2616.59	2093.96	1119.84	3533.66	2670.83	1108.79	706.443	1827.56	1176.37	730.958	1855.04	968.086	1757.76	0.515579	-0.955733	0.00119482	0.0386612	1.41272
PDLIM3	287.53	17.0566	130.868	61.3724	33.1732	300.009	172.354	39.0688	15.4029	15.4298	72.9457	51.5705	37.8042	2.7946	88.3843	0.231589	-2.11036	0.00119844	0.0386612	1.41272
PSMB8	790.561	1398.72	366.397	833.685	1392.49	545.038	783.156	414.639	444.92	683.481	468.036	312.681	461.492	243.577	652.777	0.495297	-1.01364	0.00119616	0.0386612	1.41272
SCARF1	118.033	33.4956	90.3421	76.264	40.4228	94.3573	149.642	50.3153	23.2255	38.5723	30.3034	24.5894	56.2897	43.0586	62.0651	0.439615	-1.18569	0.00118884	0.0386612	1.41272
SMA5	806.11	1938.46	1280.78	1039.65	809.577	1898.68	1083.51	2685	2531.12	1876.29	3336.78	1339.51	2058.87	2302.85	1784.8	1.82109	0.864804	0.00118519	0.0386612	1.41272
AAED1	54.4025	134.339	62.9737	62.4183	48.0548	100.462	88.4731	40.9653	29.6331	63.7553	49.0288	32.3211	27.4337	24.4593	58.4801	0.483744	-1.04768	0.00121768	0.039165	1.4071
HTRA1	2758.3	784.942	2675.41	1696.7	610.068	3248.21	6329.81	1088.41	521.374	511.273	1122.65	611.536	1944.84	317.49	1730.07	0.337754	-1.56595	0.00123264	0.0395286	1.40309
C16orf70	102.689	162.212	139.669	146.128	170.578	99.5224	134.078	149.705	188.181	303.218	186.19	230.033	216.33	254.859	177.385	1.60479	0.68238	0.00124657	0.0397393	1.40078
DYRK1B	420.048	130.095	318.835	294.2	154.947	297.146	357.317	457.84	666.831	453.677	363.44	507.004	482.961	714.391	401.338	1.84947	0.887112	0.00124439	0.0397393	1.40078
TSPY26P	88.6694	37.9578	67.5726	85.3878	28.8748	94.7456	41.8902	108.311	179.067	62.4596	80.832	158.337	203.808	200.443	102.74	2.23507	1.16032	0.00126066	0.0400704	1.39718
MBTD1	147.579	148.463	221.689	172.375	179.933	102.115	117.245	246.249	243.695	194.654	253.418	239.522	226.011	389.443	205.885	1.64814	0.720843	0.00129566	0.0410622	1.38656
GARS	703.934	777.571	365.129	460.604	688.799	559.839	562.79	434.206	318.408	255.696	362.214	527.981	215.75	269.513	464.46	0.577981	-0.790905	0.00131446	0.0415363	1.38157
HAVCR2	131.508	53.8104	54.2973	77.2321	30.9624	71.8306	100.175	36.6061	9.22578	57.6316	35.9527	19.782	20.82	30.9597	52.1996	0.403425	-1.30963	0.00132564	0.0417421	1.37943
MPP6	172.895	151.744	213.816	148.311	192.725	132.867	261.857	288.158	320.864	228.194	394.898	273.086	202.38	391.625	240.959	1.64881	0.721423	0.0013287	0.0417421	1.37943
PDE7A	120.998	122.037	131.476	187.152	119.515	85.0002	116.443	197.675	174.72	217.423	177.038	152.677	213.55	295.165	165.062	1.61984	0.695854	0.00134042	0.0417613	1.37923
PEG10	446.269	214.024	714.803	479.692	977.542	376.027	373.647	1295.86	614.133	634.955	899.914	1058.83	1394.95	1516.27	785.494	2.07032	1.04985	0.00134246	0.0417613	1.37923
PMP22	462.937	80.5824	380.96	196.717	116.826	437.064	614.871	193.168	62.0667	92.7368	180.414	90.9564	143.637	134.921	227.704	0.39153	-1.3528	0.00134477	0.0417613	1.37923
PPP1R14A	61.8847	204.299	168.974	101.813	173.995	58.5776	526.212	111.531	46.5278	69.4994	97.1191	48.2043	55.2849	45.0856	126.358	0.364653	-1.4554	0.00133359	0.0417613	1.37923
PARP14	587.364	435.048	611.429	516.104	404.966	403.09	379.996	189.423	373.435	337.945	192.088	190.342	416.92	144.692	370.203	0.55214	-0.856893	0.00137428	0.0425553	1.37105
PSME2	2395.33	2629.36	967.656	1355.01	1533.31	1740.05	1414.59	1067.46	917.935	1275.56	852.554	810.295	1279.39	534.471	1340.93	0.559636	-0.837439	0.00137892	0.0425772	1.37082
PIR	105.233	318.874	42.7533	59.14	105.746	91.6123	104.686	24.3259	30.3167	44.2448	80.7598	72.0533	33.5974	22.7389	81.1488	0.369569	-1.43608	0.00138298	0.0425808	1.37079
CTGF	5295.95	801.266	2651.84	2116.17	1884.2	8729.7	4894.95	2398.19	936.18	538.692	2041.19	1136.82	1290.19	1543.25	2589.9	0.374555	-1.41675	0.00142772	0.0438335	1.35819
CCDC109B	277.99	515.942	160.468	185.478	367.931	282.621	342.239	149.899	87.2221	279.594	182.235	111.175	60.8584	54.0285	218.406	0.432656	-1.20871	0.00145471	0.0441849	1.35473
FCGR1A	232.055	136.306	103.882	89.0884	64.4545	145.14	237.474	23.4339	15.3062	106.417	85.4784	23.8628	45.6116	76.7217	98.9451	0.371535	-1.42843	0.0014637	0.0441849	1.35473
PPM1F	194.272	86.8848	229.399	163.405	125.343	168.206	244.753	100.352	97.1095	76.2393	90.8356	143.033	101.791	80.0672	135.835	0.566543	-0.819742	0.00144826	0.0441849	1.35473
PTCH1	47.1102	25.3453	49.3022	52.0647	41.3209	54.1115	50.8483	55.989	88.9426	138.498	79.6021	54.7022	57.1147	297.287	78.0171	2.43192	1.2821	0.00145458	0.0441849	1.35473
SIX4	120.204	110.035	110.142	124.02	174.837	173.563	61.5426	202.326	159.648	319.323	224.634	132.41	274.567	302.966	177.873	1.84683	0.88505	0.0014573	0.0441849	1.35473
SRPX2	456.845	47.4238	484.673	219.705	106.143	1180.07	269.088	188.265	65.7303	42.5631	191.203	122.857	148.48	52.744	255.414	0.292835	-1.77184	0.0014624	0.0441849	1.35473
GRIK5	167.517	71.6818	103.785	125.421	36.5063	68.2785	71.3766	338.536	513.073	96.3426	168.488	41.3496	108.531	893.365	200.304	3.36202	1.74933	0.00148066	0.0445724	1.35093
CHD6	237.831	65.5969	196.255	184.837	154.296	170.357	132.102	328.492	295.272	181.809	214.251	321.245	373.187	373.809	230.667	1.83264	0.87392	0.00149383	0.0447196	1.3495
SPRY2	297.643	94.5386	378.626	140.939	93.7233	342.359	176.785	337.029	675.713	246.465	685.97	734.216	220.359	804.408	373.484	2.43227	1.2823	0.00149031	0.0447196	1.3495
CRTAP	536.012	694.136	998.968	814.613	791.973	782.224	964.337	313.54	720.87	608.189	360.925	363.828	302.666	581.238	630.966	0.582085	-0.780699	0.00151614	0.0452445	1.34443
LRMP	38.5408	294.318	26.3155	53.9737	26.1272	62.964	73.8452	20.2796	7.89456	23.9872	36.5431	13.9131	27.3713	41.9977	53.4337	0.292286	-1.77455	0.00151973	0.0452445	1.34443
S100A1	11358.9	17002	4284.84	8436.79	11201.4	2273.41	7203.47	4458.43	2208.63	6812.9	4188.77	2666.54	3909.95	2043.58	6289.26	0.425539	-1.23264	0.00153947	0.0457063	1.34002
TYROBP	2993.41	2811.32	865.999	1176.63	933.028	2066.16	3028.73	905.846	258.809	1326.97	1276.83	387.713	421.102	1020.5	1390.93	0.403227	-1.31034	0.00156007	0.0461909	1.33544
KDM5B	247.638	271.656	411.091	265.198	398.001	222.72	267.991	661.214	499.568	304.351	543.826	389.783	401.519	1092.29	426.918	1.8674	0.901034	0.00156591	0.0462371	1.33501
LOC645212	63.1593	55.5992	49.0282	50.2609	55.6974	38.6976	56.6813	58.3776	102.493	64.1483	101.956	80.0406	123.429	84.5618	70.295	1.67429	0.743549	0.0015743	0.0463583	1.33387
WDR35	116.195	89.1353	183.793	115.39	180.24	76.2441	81.0145	158.119	333.896	143.297	206.198	206.761	235.47	263.84	170.685	1.84115	0.880607	0.00157944	0.0463831	1.33364
LYRM4	246.845	193.176	174.324	169.975	259.201	170.592	201.89	381.157	294.549	349.789	356.8	456.051	185.938	259.198	264.249	1.61413	0.690759	0.00159497	0.0465862	1.33174
ZNF33B	132.691	208.426	171.146	184.723	162.163	206.606	194.457	395.288	272.288	280.877	289.924	333.954	246.647	165.362	231.754	1.57629	0.656531	0.0015909	0.0465862	1.33174
CYTH4	70.2211	83.4533	44.4791	85.9618	25.5134	68.1119	89.6936	34.6992	14.665	43.4382	19.0933	14.667	20.6027	53.1093	47.6935	0.423615	-1.23917	0.0016211	0.0469685	1.32819
HOXD8	145.638	161.644	38.0585	185.052	71.7303	96.5446	141.15	57.526	93.6255	56.2628	61.9016	41.8982	46.201	30.1849	87.6727	0.457979	-1.12665	0.00161609	0.0469685	1.32819
UACA	646.245	343.905	901.204	877.535	416.827	2318.57	415.828	523.214	394.703	316.956	268.53	260.624	492.066	230.699	600.494	0.419414	-1.25355	0.00161866	0.0469685	1.32819
AZI2	67.7011	106.341	75.6544	74.8692	60.2508	76.6621	95.554	58.3256	45.6949	50.1333	60.7535	48.8339	38.4127	48.8395	64.859	0.624624	-0.678941	0.00163223	0.0471644	1.32639
VANGL2	92.4604	48.5231	88.4819	55.0782	106.171	49.0099	31.4329	185.349	118.597	59.0537	118.497	239.078	112.061	164.334	104.866	2.1299	1.09079	0.00163884	0.0472292	1.32579
DFNA5	62.4372	118.432	111.32	79.5651	39.4516	85.3537	175.716	77.0298	36.9566	49.2011	45.0781	44.4215	31.18	42.7678	71.3508	0.483468	-1.04851	0.0016768	0.0479545	1.31917
HAMP	140.49	178.696	67.7457	55.9995	39.7989	24.7754	409.55	32.5302	1.28356	50.5443	71.652	13.5289	25.4932	22.2858	81.0267	0.23487	-2.09007	0.00167732	0.0479545	1.31917
LPCAT2	102.993	141.814	162.623	165.828	140.486	123.497	163.897	118.425	50.8377	66.7006	84.3507	123.073	40.9911	70.9127	111.173	0.553291	-0.85389	0.00167298	0.0479545	1.31917
APOL3	342.708	182.057	217.089	321.852	155.107	120.922	363.139	55.2082	110.994	223.508	99.0176	98.754	146.309	79.0013	179.69	0.47621	-1.07033	0.00169266	0.0482654	1.31636
NNMT	1594.51	678.531	795.554	768.194	367.319	2026.24	1073.55	594.722	100.166	312.956	710.965	423.693	497.645	113.289	718.381	0.37654	-1.40913	0.00170715	0.0485506	1.31381
ITM2A	116.544	29.1555	111.675	113.399	58.9556	29.4112	187.687	42.508	16.5197	41.2938	19.4988	44.5695	39.2142	47.2707	64.1216	0.388082	-1.36557	0.00171198	0.0485601	1.31372
TIA1	395.142	414.135	498.228	326.816	450.393	419.811	306.189	615.225	537.78	435.619	598.079	594.078	548.286	837.192	498.355	1.48322	0.56873	0.00171693	0.0485729	1.31361
ANPEP	210.202	1013.57	146.11	565.424	354.881	190.079	201.807	109.49	46.3182	122.077	0	77.1312	217.365	77.1416	237.971	0.241315	-2.05101	0.00176242	0.0492157	1.3079
FBL	2701.01	1161.2	1190.8	1980.41	1425.86	2047.38	2162.36	3162.46	5716.2	3592.65	1946.53	2712.63	2506.17	3085.86	2527.97	1.79348	0.842758	0.00175854	0.0492157	1.3079
GATM	51.3261	298.681	50.556	123.948	29.1587	48.2714	192.055	46.6942	52.0589	28.6168	22.0604	43.6357	31.4129	54.7814	76.6612	0.348303	-1.52159	0.00175299	0.0492157	1.3079
SLA	270.323	83.5529	91.6654	113.328	50.414	220.035	235.098	130.696	15.4726	64.0711	70.0059	34.9656	34.9997	39.5113	103.867	0.363708	-1.45915	0.00175516	0.0492157	1.3079
THRA	101.448	64.1099	132.746	44.766	48.9948	49.1745	122.27	159.014	130.233	102.523	221.203	647.657	73.9334	174.198	148.019	2.69021	1.42772	0.00175868	0.0492157	1.3079
WAS	279.28	115.35	96.2418	141.659	61.5638	212.709	244.476	102.145	20.1233	108.944	66.7997	33.111	29.4708	90.0065	114.42	0.390216	-1.35765	0.00178078	0.0496004	1.30452
RAE1	235.24	213.532	263.721	266.026	256.243	250.725	205.011	265.825	374.047	336.71	292.145	354.463	348.408	550.291	300.885	1.49289	0.578104	0.00178716	0.0496501	1.30408
DBNDD2	313.919	222.127	428.927	451.625	579.077	276.701	584.644	431.426	944.951	2484.88	715.639	860.81	1084.07	285.292	690.292	2.38263	1.25255	0.00181352	0.0500976	1.30018
HEG1	1031.2	222.461	1596.62	837.093	246.686	1035.36	1475.16	422.863	277.014	166.909	270.416	792.523	303.264	227.89	636.105	0.381231	-1.39126	0.00181639	0.0500976	1.30018
KCNQ1	71.0919	40.8902	49.0157	148.262	18.0529	72.3715	118.487	35.8831	22.3966	30.1694	0	15.7963	27.0914	23.6852	48.0853	0.294402	-1.76414	0.00182158	0.0500976	1.30018
LOC148413	72.9407	145.059	195.329	172.225	135.852	92.1169	173.443	239.955	302.167	243.978	178.075	319.664	211.644	200.97	191.673	1.71907	0.781626	0.0018244	0.0500976	1.30018
NCOA6	467.527	229.149	368.151	369.768	350.261	321.976	297.02	359.806	651.288	466.356	424.628	534.605	763.215	652.904	446.904	1.60353	0.681253	0.00182645	0.0500976	1.30018
NAGK	614.716	786.554	572.142	426.823	426.221	502.343	700.67	416.02	298.978	317.575	392.523	458.381	408.698	382.86	478.893	0.663152	-0.592589	0.00183632	0.0502409	1.29894
BLVRA	239.691	587.344	203.385	255.55	130.638	220.181	410.5	114.667	97.7631	182.904	235.948	153.085	88.9628	113.512	216.724	0.480899	-1.0562	0.00188516	0.0507212	1.29481
C1orf115	120.665	269.748	44.3493	110.027	60.0386	45.7446	108.379	45.3105	46.5562	54.3193	26.448	55.2099	52.8479	43.1667	77.3436	0.426117	-1.23068	0.00189303	0.0507212	1.29481
DRAM1	267.009	178.482	198.958	175.126	184.393	262.716	246.341	133.038	38.1091	159.263	126.998	53.6828	138.741	133.045	163.993	0.516632	-0.95279	0.0018772	0.0507212	1.29481
FGL2	162.149	142.81	81.59	133.923	43.5806	88.4143	146.018	40.1159	15.5984	80.6308	54.9233	23.3274	30.444	88.1214	80.8319	0.413995	-1.27232	0.00189612	0.0507212	1.29481
HMBOX1	91.5299	68.5707	181.068	106.856	110.108	100.957	109.401	156.403	248.62	229.429	172.648	123.031	139.54	352.584	156.482	1.8577	0.893516	0.00187406	0.0507212	1.29481
NCKAP1L	333.245	214.736	141.81	244.235	81.0379	205.819	331.637	83.7336	14.8688	194.529	65.5739	38.6927	49.3218	128.182	151.959	0.368223	-1.44135	0.00188315	0.0507212	1.29481
NOTUM	61.4728	48.7765	58.1771	73.9877	14.754	10.2657	3.40979	49.4642	71.3961	55.8804	78.484	338.613	32.9476	609.583	107.658	4.61738	2.20707	0.00187314	0.0507212	1.29481
STIM1	126.021	147.097	104.794	151.728	191.114	119.465	110.224	65.3249	52.3327	81.4392	75.118	37.1204	121.857	96.561	105.728	0.555023	-0.849379	0.00188223	0.0507212	1.29481
TRPC4AP	666.555	607.287	480.288	468.283	583.73	557.242	546.451	717.082	810.936	553.947	755.58	829.486	893.005	876.511	667.599	1.39042	0.47552	0.00189581	0.0507212	1.29481
ACOT8	152.136	171.747	201.731	147.994	139.47	245.888	142.451	294.508	222.333	274.717	216.518	231.152	277.694	262.69	212.931	1.48265	0.568182	0.00191561	0.0509334	1.293
B4GALNT4	177.087	61.6072	194.78	296.09	451.961	35.3454	221.064	833.562	637.621	369.917	288.146	463.297	346.572	882.967	375.716	2.65986	1.41135	0.00191046	0.0509334	1.293
MTBP	52.9103	31.8615	51.2213	56.331	71.2008	44.2268	40.8754	79.2161	71.8331	113.395	102.532	57.0832	75.5924	89.6465	66.9947	1.70662	0.771145	0.00191819	0.0509334	1.293
PLEKHB1	254.583	801.322	404.015	587.727	302.832	262.778	427.429	6043.91	425.414	139.986	887.637	2096.21	452.407	932.449	1001.34	3.61292	1.85316	0.00195654	0.0516976	1.28653
SLC25A32	247.172	185.948	237.098	246.868	179.557	191.132	261.977	299.837	298.954	381.222	339.793	246.983	382.206	283.493	270.16	1.4419	0.527972	0.00195595	0.0516976	1.28653
FNIP2	263.12	238.852	186.427	158.318	180.202	211.19	233.815	114.962	74.6389	129.229	124.293	91.3593	135.357	212.594	168.168	0.598406	-0.740803	0.00201383	0.0530127	1.27562
SSFA2	456.421	387.614	443.819	360.088	466.813	451.211	316.389	308.258	270.408	296.521	339.686	286.266	338.619	239.618	354.409	0.721148	-0.471633	0.00201612	0.0530127	1.27562
FAM216A	51.1926	78.9209	98.9201	80.8401	119.325	34.9656	84.014	79.068	216.755	197.726	120.37	241.927	83.0419	185.641	119.479	2.0605	1.04299	0.00203182	0.0530382	1.27541
CD300A	217.526	155.185	36.0257	100.1	86.2597	105.47	228.997	77.1015	18.2429	82.0158	77.4332	29.65	27.7917	55.1258	92.6375	0.392827	-1.34803	0.00202258	0.0530382	1.27541
NCF1	159.593	59.6449	38.7255	99.6634	53.2106	62.1407	207.842	37.9085	7.45923	91.314	26.7955	18.3149	21.8269	28.7844	65.2303	0.337097	-1.56877	0.00203012	0.0530382	1.27541
MAPK15	116.442	253.898	292.238	207.636	142.95	137.048	209.292	333.935	207.758	422.707	485.546	1005.34	375.548	161.251	310.828	2.20313	1.13955	0.00204669	0.0532978	1.27329
ARMC1	328.333	363.389	270.167	277.387	281.539	320.719	290.031	287.541	435.559	875.983	559.712	429.35	368.43	564.599	403.767	1.65205	0.724254	0.00209367	0.0534543	1.27202
PCNXL4	227.148	227.345	205.175	162.426	202.329	210.698	182.122	171.065	294.181	345.021	369.24	241.509	389.306	512.687	267.161	1.6411	0.714664	0.00209568	0.0534543	1.27202
CCDC91	360.081	694.833	337.468	339.513	344.594	370.598	430.321	919.717	416.674	1428.49	782.852	386.551	547.531	1097.81	604.074	1.93941	0.955617	0.00209285	0.0534543	1.27202
HDGF	4350.33	3942.35	4515.17	5374.26	6246.39	5578.85	3358	7915.85	6289.85	10572.9	5751.93	6380.77	6776.71	6741.37	5985.34	1.51113	0.595628	0.00209722	0.0534543	1.27202
KIAA1467	115.56	82.244	58.5157	57.2723	34.8733	54.1549	50.7202	74.1168	157.145	103.287	99.6177	169.299	96.357	163.516	94.0486	1.91072	0.934119	0.00207717	0.0534543	1.27202
PDPN	676.608	67.282	535.678	218.923	114.178	857.694	588.663	214.863	51.1779	46.6218	236.398	160.451	180.188	126.641	291.098	0.331382	-1.59343	0.00209714	0.0534543	1.27202
TGFB1I1	411.043	55.3861	547.81	213.131	121.07	668.194	558.869	161.798	94.5866	96.5814	182.858	121.912	222.274	109.839	254.668	0.383836	-1.38144	0.00207167	0.0534543	1.27202
TGFBI	4698.51	1086.85	4097.32	1732.27	980.345	4867.08	4565.52	1545.51	412.019	993.644	2033.27	769.359	2129.04	564.123	2176.78	0.383287	-1.3835	0.00207228	0.0534543	1.27202
THBD	359.48	35.2288	72.1653	102.846	43.2667	471.325	281.583	119.088	35.5024	42.4606	89.1652	36.5801	57.5029	47.4394	128.117	0.311869	-1.68099	0.0020759	0.0534543	1.27202
PA2G4	927.271	1166.96	1117.38	1004.33	1266.39	1492.4	1163.92	1378.04	2386.75	1946.48	1547.32	1821.93	1359.51	1467.44	1431.86	1.46308	0.549011	0.00210549	0.0535388	1.27133
TMEM67	127.351	236.864	165.356	82.5603	56.0869	66.8846	124.896	167.103	276.326	127.301	391.359	256.65	263.197	306.313	189.161	2.08406	1.0594	0.00212312	0.0538605	1.26873
DCUN1D3	150.648	85.7878	127.529	301.281	75.1636	445.739	187.974	135.81	97.4426	96.4407	45.7821	72.5925	87.1616	52.1374	140.106	0.425169	-1.23389	0.0021294	0.0538933	1.26846
BLNK	60.2622	131.028	51.3302	60.1694	51.325	71.5904	48.0552	16.4884	22.3359	40.3098	33.1383	4.56825	183.316	32.1219	57.5742	0.410282	-1.28531	0.00215797	0.0543618	1.26471
GIMAP2	61.1656	178.268	42.7922	46.4116	45.9952	56.055	114.146	26.8905	25.1062	45.1429	60.1263	14.1791	22.9787	29.5379	54.9139	0.407351	-1.29566	0.00215519	0.0543618	1.26471
RNASE6	118.211	225.246	72.6355	88.0176	54.3721	162.692	183.411	57.9446	28.6471	73.4285	109.351	32.4206	32.4526	61.0484	92.8485	0.435005	-1.2009	0.00216851	0.0545001	1.2636
TUBB4A	37.8183	16.1697	70.905	64.377	23.4792	13.2006	33.8763	436.811	73.2216	45.2336	62.9314	12.0992	56.6146	328.52	91.0898	3.93204	1.97528	0.00218023	0.0546677	1.26227
BAZ2A	714.313	482.985	1118.56	723.38	593.531	924.861	642.282	1053.98	1044.96	1291.59	934.131	1149.46	1235.65	1187	935.477	1.51815	0.602315	0.00221092	0.0547259	1.26181
C20orf94	258.551	369.515	165.583	181.641	310.894	389.388	217.661	547.935	393.039	934.12	571.019	334.763	222.94	717.671	401.051	1.96754	0.976395	0.00221119	0.0547259	1.26181
CD58	111.483	284.612	73.4478	118.589	117.846	158.987	118.009	91.2831	50.2972	59.8751	103.8	39.9521	91.9471	39.956	104.292	0.484224	-1.04625	0.00218965	0.0547259	1.26181
PGM1	360.563	468.72	297.499	412.92	541.038	417.228	536.831	417.504	325.877	212.113	284.42	244.555	184.608	200.129	350.286	0.615055	-0.701212	0.00221294	0.0547259	1.26181
SIRPA	233.573	115.845	122.948	172.387	58.5646	226.979	300.715	91.0826	25.1635	112.746	54.0373	38.1254	107.16	100.276	125.686	0.427041	-1.22755	0.00221138	0.0547259	1.26181
SLC43A3	332.035	416.718	283.873	506.382	750.219	547.15	298.976	429.72	231.734	210.472	137.16	245.38	244.727	208.568	345.937	0.543869	-0.878669	0.0022058	0.0547259	1.26181
YWHAH	657.375	519.601	562.483	698.715	484.488	574.345	781.619	574.29	284.316	294.121	417.938	501.814	337.133	243.416	495.118	0.619965	-0.689741	0.00222096	0.054799	1.26123
RERE	234.625	277.859	433.329	316.482	195.124	257.813	249.817	371.308	671.586	320.281	404.762	602.586	370.572	494.005	371.439	1.64663	0.719512	0.00224274	0.0552101	1.25798
RGS1	1254.29	375.647	194.342	219.128	217.523	792.981	322.843	241.889	56.864	148.387	418.896	93.8627	90.6319	128.1	325.385	0.348326	-1.52149	0.00225211	0.0553149	1.25716
ST5	266.5	148.627	407.494	333.376	260.038	300.466	381.75	186.432	115.03	156.574	104.051	311.656	86.2867	66.4924	223.198	0.488141	-1.03463	0.00225898	0.0553579	1.25682
ATF7IP	562.807	466.499	778.947	457.859	537.097	547.265	404.475	661.382	838.816	660.048	853.411	688.786	821.685	956.203	659.663	1.45966	0.545634	0.00229164	0.0556538	1.25451
CSF1	492.043	514.549	208.123	631.279	196.742	756.164	412.988	305.126	107.962	442.457	123.111	138.576	114.297	168.606	329.43	0.435177	-1.20032	0.00228339	0.0556538	1.25451
RTTN	32.6065	45.8851	37.5215	57.1352	55.7147	42.2293	37.8769	84.7496	76.4492	79.456	64.7584	65.0771	45.5217	123.878	60.6328	1.7546	0.811145	0.00228935	0.0556538	1.25451
SLC35D1	46.5568	61.13	44.5837	65.2352	90.3067	41.8262	38.3282	36.6947	18.4143	29.4831	36.5934	22.0596	36.5931	30.5926	42.7427	0.536213	-0.899123	0.00229166	0.0556538	1.25451
CYP27A1	153.542	245.202	156.852	141.495	135.518	93.4135	398.561	122.193	108.688	75.821	116.534	51.4647	65.9292	114.706	141.423	0.493784	-1.01805	0.00233103	0.0564831	1.24808
ITGB7	102.114	185.481	81.3844	120.558	75.4842	143.051	85.3465	43.2824	24.7198	128.676	37.9019	36.5037	56.0379	36.5071	82.6463	0.456631	-1.1309	0.00233695	0.0564998	1.24795
ATRN	418.678	309.53	311.471	264.739	325.202	266.856	323.678	337.901	504.838	554.538	431.913	429.76	392.579	551.246	387.352	1.4416	0.527675	0.00236506	0.0566722	1.24663
ENG	783.096	376.083	970.036	687.458	400.664	573.397	1836.66	385.265	275.29	244.187	305.405	229.754	419.386	727.153	586.703	0.45912	-1.12306	0.00236289	0.0566722	1.24663
SRC	120.829	81.8897	106.046	148.859	46.871	116.812	121.229	194.996	212.91	99.5537	105.676	212.975	310.568	359.824	159.931	2.01593	1.01145	0.00235422	0.0566722	1.24663
ZEB2	304.818	70.5844	311.358	195.182	121.186	330.934	353.444	143.149	44.0763	112.658	119.615	61.1473	118.495	159.969	174.758	0.448033	-1.15832	0.00236346	0.0566722	1.24663
SLC46A3	96.6151	98.8628	75.2989	155.739	33.0591	129.182	134.64	40.8397	41.5855	54.8643	72.6964	43.4772	54.8967	62.4368	78.1567	0.510919	-0.968834	0.00237901	0.0567548	1.246
VAMP3	176.994	217.1	257.007	249.715	167.747	263.873	306.9	94.6349	152.831	207.842	188.1	136.799	109.316	98.3735	187.66	0.602138	-0.731834	0.00237438	0.0567548	1.246
HNRNPA1	527.851	558.739	1170.39	796.65	655.312	651.436	1090.03	1526.86	1474.4	1201.73	918.576	1385.1	826.555	2116.23	1064.28	1.73422	0.794286	0.00238464	0.0567639	1.24593
MBOAT2	81.4372	142.578	160.31	155.032	47.817	160.598	78.3352	188.416	206.934	137.166	224.154	523.213	181.233	255.944	181.655	2.08595	1.06071	0.00240672	0.0571637	1.24288
ESAM	80.7273	36.1105	101.469	53.2448	38.4351	61.2026	160.654	42.5414	13.7517	19.6838	33.1814	28.3997	38.4634	52.6421	54.3219	0.427878	-1.22473	0.00243438	0.0576749	1.23901
RCOR2	82.0719	50.0265	120.879	256.99	235.23	71.0652	35.5184	448.842	758.47	99.3511	158.639	245.052	62.6368	1250.45	276.801	3.55625	1.83036	0.00243892	0.0576749	1.23901
RBMX	986.761	906.839	1197.47	985.858	1097.92	852.228	962.047	1250.33	1271.24	1553.43	1287.67	1384.63	1081.88	1866.75	1191.79	1.38723	0.472206	0.00244487	0.0576893	1.2389
MZB1	873.524	224.845	56.0452	441.163	121.086	128.87	95.493	27.4315	32.8075	40.825	0	89.2122	90.5166	145.589	169.1	0.218764	-2.19256	0.00245737	0.0577822	1.23821
THBS2	2812.77	173.352	1904.06	923.571	447.576	4017.13	1889.58	691.46	164.019	177.665	777.844	510.737	1033.75	85.1494	1114.9	0.282477	-1.82379	0.0024595	0.0577822	1.23821
PCIF1	384.739	173.437	448.543	328.961	348.06	334.914	209.704	582.281	706.424	297.341	421.54	695.514	601.054	529.443	432.997	1.72204	0.78412	0.00248883	0.0583444	1.234
GAS1	1263.56	626.246	1166.7	468.011	670.915	2334.74	947.33	499.761	352.402	431.721	882.024	358.516	532.083	601.325	795.381	0.488781	-1.03274	0.00251891	0.0589218	1.22972
FAM46C	485.469	226.529	57.0417	503.637	82.0882	163.69	185.185	74.8965	128.881	36.5266	48.2685	115.946	80.9359	151.049	167.153	0.372554	-1.42448	0.00253558	0.0591837	1.2278
GGT5	190.112	24.2122	268.763	206.261	94.3802	155.901	370.324	85.9078	40.8607	92.2378	35.498	83.5977	120.482	23.4858	128.002	0.364809	-1.45479	0.00255428	0.0594916	1.22554
GRN	4223.13	7361.59	3681.22	3364.61	2700.99	5893.84	4869.01	3532.38	2134.87	2507.18	2698.63	3293.89	2349.15	3162.24	3698.05	0.612997	-0.706048	0.00260567	0.0605542	1.21786
RCOR1	258.854	254.305	228.611	403.691	265.062	282.877	216.966	344.518	474.317	733.982	265.485	469.838	369.981	477.796	360.449	1.64364	0.716896	0.00261671	0.0605542	1.21786
YIPF1	230.352	817.29	212.711	311.237	269.291	350.416	286.655	164.581	180.566	169.913	187.223	278.938	155.467	184.448	271.363	0.531382	-0.912178	0.00261547	0.0605542	1.21786
CECR1	445.975	130.282	123.256	267.267	71.9652	173.6	233.537	82.4912	39.3026	161.706	66.2789	44.7006	59.5167	145.778	146.118	0.413696	-1.27336	0.00264692	0.060888	1.21547
MXRA7	63.5515	69.7858	62.6279	52.2521	94.2776	75.1132	65.6873	24.8766	39.2398	10.1871	34.2904	74.0218	16.6846	16.6669	49.9473	0.443755	-1.17216	0.00265165	0.060888	1.21547
NCF4	114.347	83.6798	48.919	76.1146	21.76	89.0858	120.619	20.8019	7.9295	67.0432	34.2272	24.5499	19.9152	42.246	55.0884	0.386826	-1.37024	0.00264648	0.060888	1.21547
PRKCDBP	828.758	262.792	1366.67	329.479	340.348	1070.72	1137.13	463.483	261.202	144.778	523.681	274.923	415.75	177.392	542.651	0.423049	-1.2411	0.00265367	0.060888	1.21547
FAM35A	66.4258	101.423	106.408	123.138	104.874	77.3186	84.3905	43.1041	69.3964	43.8979	34.3074	8.04414	71.9632	47.1907	70.1344	0.477607	-1.0661	0.0026908	0.0616091	1.21036
INPP1	80.2371	87.9769	89.5832	54.9035	95.9532	55.1007	69.0234	63.655	16.9093	31.2807	48.5292	19.8751	55.9549	35.8935	57.4911	0.505608	-0.983908	0.00270282	0.0617535	1.20934
ADRA2C	72.3244	85.9752	92.9838	118.135	33.4501	93.0565	381.416	290.845	162.666	651.466	400.277	1059.92	147.173	82.0278	262.266	3.19142	1.6742	0.00277802	0.0623361	1.20526
ASXL1	282.305	96.2624	210.193	227.066	165.858	270.406	169.736	315.398	419.951	264.129	239.382	404.032	428.017	321.352	272.435	1.68594	0.753556	0.00280492	0.0623361	1.20526
CDH5	188.456	56.1772	225.221	129.923	98.5816	89.2587	460.88	103.189	30.4744	53.5203	75.5665	59.2696	68.9537	117.026	125.464	0.406167	-1.29985	0.0027931	0.0623361	1.20526
FAM78A	102.465	43.8938	75.7295	73.6061	25.8706	47.1833	114.466	28.7019	10.0474	39.6306	15.3876	15.29	36.4747	52.7902	48.6812	0.407706	-1.2944	0.00277215	0.0623361	1.20526
IL4R	301.783	94.941	172.884	291.159	108.19	708.034	284.686	214.962	42.559	185.691	89.4301	85.0643	81.9493	59.5758	194.351	0.385576	-1.37491	0.00279821	0.0623361	1.20526
INHBA	1059.44	66.2427	934.901	354.411	275.774	2204.28	302.185	279.638	62.6384	71.9468	348.04	270.04	362.096	143.39	481.073	0.295372	-1.75939	0.00280849	0.0623361	1.20526
MLXIP	292.613	192.747	222.476	197.226	247.002	268.137	252.415	144.223	217.776	87.5914	132.796	129.406	193.41	162.874	195.764	0.637021	-0.650587	0.00276372	0.0623361	1.20526
MSC	190.531	13.2966	129.256	67.1812	38.5077	311.034	170.021	78.2204	11.4057	25.5158	62.7261	37.6803	34.4313	43.4294	86.6598	0.316588	-1.65932	0.00281332	0.0623361	1.20526
POLR2H	1124.88	1196.38	630.929	906.295	946.587	529.692	844.722	1158.09	1267.35	1869.29	1177.62	1670.31	1114.38	1459.89	1135.46	1.57202	0.65262	0.00279623	0.0623361	1.20526
PRMT1	1776.6	1222.16	1546.88	1224.54	2270.07	1292.41	1505.48	3018.01	1888.59	2180.13	2104.41	1968.64	2566.58	2267.99	1916.61	1.47529	0.560999	0.00276148	0.0623361	1.20526
PTPRE	159.425	63.5575	89.5868	84.621	49.7043	167.471	117.26	99.9643	24.0999	39.5668	46.4758	43.2335	53.4358	41.3918	77.1281	0.474202	-1.07643	0.00281074	0.0623361	1.20526
RPL23	15257.1	10764.6	7838.35	12385.7	9169.64	13916.8	12475.4	14837.6	28907.4	23519.1	16835.1	61885.5	9923.66	14315.2	18002.2	2.08054	1.05696	0.00280106	0.0623361	1.20526
UBE2L3	1730.43	2952.36	1767.91	2344.67	2056.16	1205.63	2187.01	1131.83	1273.64	1248.77	1377.26	1607.88	1627.79	1054.19	1683.25	0.65399	-0.612659	0.002768	0.0623361	1.20526
CARD16	213.262	288.844	86.3052	103.285	141.833	196.896	229.839	107.924	83.5755	80.2778	149.774	39.0027	103.598	68.2425	135.19	0.499787	-1.00062	0.00281073	0.0623361	1.20526
RCAN2	122.525	20.2632	120.667	80.855	56.3987	80.5631	209.465	61.5848	10.7158	12.683	42.9143	22.2431	68.3967	9.43547	65.6222	0.326987	-1.6127	0.00281485	0.0623361	1.20526
C22orf13	414.265	564.89	495.316	576.813	478.4	309.601	570.121	334.149	336.141	410.061	327.7	360.486	315.284	239.911	409.51	0.680918	-0.554447	0.00286215	0.0632541	1.19891
KIAA0141	262.322	249.163	199.497	246.409	150.244	215.44	326.286	351.621	483.779	410.227	358.177	237.503	314.134	404.202	300.643	1.5533	0.635334	0.00287485	0.0634052	1.19788
B9D1	167.131	469.32	169.833	145.486	165.743	308.269	200.034	509.017	591.584	236.482	458.56	521.086	346.977	379.66	333.513	1.87186	0.904474	0.00289866	0.0635412	1.19694
CMPK1	413.833	769.625	480.73	595.932	631.159	532.024	526.988	365.022	346.813	454.073	484.775	387.003	384.294	287.213	475.678	0.685511	-0.544749	0.0028932	0.0635412	1.19694
XBP1	2303.03	5734.16	1421.12	3575.42	2805.33	1506.24	2721.38	1377.73	1301.09	1920.55	1300.31	1678.75	2043.86	688.922	2169.85	0.513764	-0.960823	0.00289272	0.0635412	1.19694
SNORA71D	1512.27	2738.67	1091.86	220.398	2022.73	1862.47	2426.71	4839.72	3071.67	3614.64	10005.4	4539.85	1676.59	2332.31	2996.81	2.53331	1.34103	0.0029226	0.0639364	1.19425
ITGB2	1004.49	400.883	414.051	664.364	207.797	764.387	1073.33	324.099	63.1628	627.18	214.579	142.895	209.738	250.143	454.365	0.4036	-1.309	0.00293706	0.0641228	1.19299
CTSS	948.725	1182.51	353.758	511.79	868.537	510.478	824.574	321.768	176.162	610.952	653.82	173.65	215.845	301.788	546.74	0.471328	-1.0852	0.00295	0.0641461	1.19283
INF2	812.715	147.912	473.746	624.09	134.109	894.758	515.624	242.977	227.324	211.486	128.068	200.883	341.438	253.409	372.038	0.445341	-1.16702	0.00294603	0.0641461	1.19283
IL10RA	238.28	94.52	110.78	162.174	54.7306	150.02	210.766	101.219	13.8294	98.8951	51.034	27.634	42.185	84.7202	102.913	0.408104	-1.29299	0.00298363	0.0647472	1.18878
ACP5	376.429	7140.33	428.426	1025.69	813.048	750.236	1269.17	333.95	322.784	883.678	649.877	478.032	462.411	651.736	1113.27	0.320235	-1.6428	0.00300029	0.0649783	1.18723
SMPD1	325.974	214.065	221.297	213.61	285.896	259.912	257.51	161.105	128.439	70.4406	118.392	59.8025	231.442	202.551	196.46	0.545432	-0.874528	0.00304763	0.0658715	1.1813
DHRSX	157.909	198.043	131.446	175.291	89.5736	193.19	106.541	87.1807	83.7935	109.487	66.2549	74.8455	102.255	120.051	121.133	0.609691	-0.713851	0.00306377	0.0659564	1.18074
GUSBP3	84.6958	70.4702	115.415	69.6512	62.1462	78.1055	82.44	201.323	178.904	70.2023	167.781	123.771	146.302	89.0436	110.018	1.74105	0.799957	0.00305788	0.0659564	1.18074
FCGR2A	405.109	191.198	117.079	130.657	61.711	284.173	240.319	79.0689	35.3127	97.7969	140.825	58.6088	34.9428	145.184	144.428	0.412452	-1.2777	0.00307136	0.0659884	1.18053
MTX3	55.4376	69.6428	58.0947	37.8249	56.3099	54.0885	81.7503	88.9228	191.813	68.4665	141.803	81.6218	81.6909	87.6618	82.5092	1.80586	0.852685	0.00310345	0.0660216	1.18031
RNF219	117.151	67.7554	103.733	93.6602	120.113	107.329	74.7292	99.9776	152.242	136.824	223.354	198.931	113.112	210.082	129.928	1.66013	0.731298	0.00308103	0.0660216	1.18031
SAMD3	133.78	416.804	124.744	103.937	48.3494	91.2084	331.423	70.2192	8.42449	124.602	89.2193	28.0804	27.0956	63.5439	118.674	0.326541	-1.61466	0.00308868	0.0660216	1.18031
TLR4	103.041	94.4977	84.61	100.97	40.2374	54.5082	160.153	30.19	9.55874	76.7326	41.5169	34.9493	23.5304	58.7214	65.2298	0.426032	-1.23097	0.00310219	0.0660216	1.18031
TRANK1	206.81	63.499	184.778	182.824	169.095	142.851	146.862	38.541	87.8721	165.074	50.2921	44.0956	90.1039	47.3057	115.715	0.476306	-1.07004	0.00310127	0.0660216	1.18031
DCAF16	78.8748	113.53	178.756	111.142	194.34	119.616	86.8221	170.262	242.413	191.777	298.829	217.849	147.344	219.005	169.326	1.68767	0.755031	0.00310999	0.0660308	1.18025
NABP2	378.014	747.13	687.121	453.912	627.728	715.245	590.906	692.58	1029.9	1117.45	887.067	1135.68	601.37	1086.35	767.89	1.56018	0.641708	0.00312217	0.0661594	1.17941
CCL11	233.238	10.8246	71.8257	86.075	45.9742	275.92	262.93	112.155	10.9269	10.9505	44.7591	16.805	5.14783	1.80195	84.9524	0.202341	-2.30514	0.00313144	0.066226	1.17897
ANKRD13B	36.6909	11.8025	59.5062	46.0992	23.8238	30.6185	32.2246	49.7978	110.789	57.4609	39.829	108.974	43.0612	134.036	56.051	2.27362	1.18499	0.00314126	0.066304	1.17846
KLHL24	258.56	210.913	205.796	315.103	159.913	195.964	271.149	319.148	213.281	463.865	363.889	416.959	352.047	382.56	294.939	1.55307	0.635119	0.0031556	0.0664766	1.17733
PTCD3	436.059	503.257	430.346	426.353	509.424	341.169	311.819	452.272	741.806	545.46	658.775	486.754	745.287	691.826	520.043	1.46122	0.547178	0.00319382	0.0670205	1.17379
RCOR3	136.774	136.416	235.43	141.468	116.273	120.987	113.206	389.959	205.35	167.132	194.068	210.965	259.607	220.686	189.166	1.64986	0.722339	0.00319208	0.0670205	1.17379
FHL3	275.544	105.336	281.655	151.315	98.4018	394.137	259.082	129.499	128.699	96.3587	142.313	127.071	104.38	104.307	171.293	0.530239	-0.915287	0.00323757	0.0676758	1.16957
ZNF793	69.4688	65.9784	69.523	76.4614	34.2179	56.4979	62.3369	89.3919	162.872	89.9152	65.0883	71.5765	144.716	159.06	86.9361	1.79912	0.847289	0.00323626	0.0676758	1.16957
SBK1	52.3929	63.4359	129.504	102.393	115.15	110.05	33.1887	222.2	161.885	77.6836	116.595	322.849	100.377	375.229	141.638	2.27646	1.18679	0.00325539	0.0679171	1.16802
PSMF1	1278.08	1327.99	801.167	969.545	1318.8	885.98	1311.78	1235.24	1997.81	2618.78	1778.35	1383.63	1255.62	2144.98	1450.55	1.57263	0.653179	0.00326486	0.0679834	1.1676
CISH	36.8541	175.351	46.8203	79.2342	131.528	47.84	41.3675	27.0661	30.1851	63.3079	27.782	17.9473	24.3414	45.5493	56.7982	0.417422	-1.26042	0.00332297	0.0690603	1.16077
EGFL7	173.03	44.7686	130.158	97.3873	33.172	80.1952	322.148	64.3474	35.6766	39.9144	44.7087	29.9417	64.6568	76.7014	88.3433	0.401272	-1.31735	0.00337879	0.0698177	1.15603
MORC4	155.261	206.032	84.184	106.618	42.107	247.605	149.554	73.2398	31.6382	66.307	84.9348	91.7266	74.9541	50.9685	104.652	0.47513	-1.07361	0.00337738	0.0698177	1.15603
PIGT	1650.61	728.526	2132.22	1284.99	1817.86	1904.95	1323.12	2434.16	2424.71	2149.14	2291.94	2863.07	2198.51	2541.97	1981.84	1.55864	0.640292	0.00337163	0.0698177	1.15603
GNS	485.92	579.306	495.846	326.218	435.646	663.358	480.842	281.297	281.308	294.612	428.802	397.818	329.364	348.51	416.346	0.680982	-0.554311	0.00341577	0.0704469	1.15214
ADAM19	251.53	31.2034	224.792	153.901	57.8421	389.151	134.479	119.507	22.8111	48.7829	78.4672	54.3572	88.31	61.315	122.603	0.379789	-1.39673	0.00350116	0.0708081	1.14992
COL4A1	3746.16	489.579	3208.57	1994.78	2418	2986.92	3962.12	2376.29	559.396	718.83	1141.01	1189.69	1454.72	1098.55	1953.19	0.453698	-1.1402	0.00351759	0.0708081	1.14992
FANCB	40.3834	54.5933	33.0808	22.2265	49.9168	28.2649	14.2584	36.3737	54.9646	82.2383	75.9635	69.0515	56.9174	109.09	51.9517	2.00436	1.00314	0.00348613	0.0708081	1.14992
HTATIP2	43.394	130.689	26.9695	87.3045	97.0454	47.3076	74.2752	26.217	30.36	71.0667	25.6802	30.5065	20.132	13.8719	51.7728	0.426624	-1.22896	0.00352501	0.0708081	1.14992
ITFG2	757.78	312.142	567.549	389.444	343.586	420.344	588.331	637.413	916.347	795.765	869.573	561.245	731.412	847.147	624.148	1.58639	0.665749	0.00347082	0.0708081	1.14992
KIF3B	257.653	266.082	204.508	149.45	209.843	301.039	209.278	309.205	393.562	256.482	372.751	382.473	559.023	257.097	294.889	1.58384	0.663427	0.0034697	0.0708081	1.14992
MOB3C	159.454	237.717	260.595	192.757	143.879	227.962	246.797	181.939	100.719	167.499	144.21	97.1489	133.893	114.567	172.081	0.63921	-0.645639	0.00346559	0.0708081	1.14992
OASL	71.3801	118.907	19.9208	50.7183	124.496	145.617	36.8302	21.0267	61.2007	43.1051	36.4522	9.45688	28.5205	16.0794	55.9794	0.375112	-1.41461	0.00351288	0.0708081	1.14992
OSTF1	190.444	314.283	149.589	148.993	103.276	306.563	212.433	139.678	59.6001	108.465	143.983	126.377	119.735	94.6021	158.43	0.554776	-0.850022	0.00352296	0.0708081	1.14992
PDE4A	110.367	220.309	197.29	130.675	52.7303	158.836	81.9425	65.685	86.9388	64.5355	42.3445	35.4815	116.384	54.8827	101.314	0.487116	-1.03766	0.00350751	0.0708081	1.14992
PRMT7	172.84	152.748	159.112	139.323	303.837	125.104	134.877	207.451	321.773	220.233	289.415	299.238	243.973	311.109	220.074	1.59549	0.673997	0.00346795	0.0708081	1.14992
RARRES3	3592.59	11037.2	869.754	3358.22	2099.41	1860.78	6605.51	1063.54	1114.59	3479.05	1674.46	1239.42	1967	757.082	2908.47	0.383802	-1.38157	0.00349059	0.0708081	1.14992
TMEM86A	54.434	288.832	79.2381	86.2436	69.8263	91.8445	84.423	35.2825	18.8224	42.0449	40.307	13.1065	55.3865	95.162	75.3538	0.393402	-1.34592	0.00346288	0.0708081	1.14992
TNFRSF1B	666.058	121.574	274.925	318.789	126.65	371.039	605.331	257.251	73.5893	220.375	165.328	65.1271	98.3292	172.07	252.602	0.422323	-1.24358	0.00348615	0.0708081	1.14992
HSD11B2	82.2066	115.487	39.9066	96.5036	157.761	139.143	34.2051	132.225	146.505	459.952	201.226	666.983	44.139	185.964	178.729	2.76452	1.46703	0.00354697	0.0711172	1.14803
SLC10A3	353.444	268.917	311.614	164.677	284.665	253.953	378.868	191.595	129.237	188.781	257.922	165.9	202.24	121.4	233.801	0.622523	-0.683802	0.00359808	0.0720082	1.14262
TIMP3	3726.87	191.183	4201.24	1559.08	956.661	7855.28	2270.05	1960.54	437.41	213.843	1338.36	830.701	945.681	789.461	1948.31	0.313607	-1.67297	0.00366292	0.0731703	1.13567
CSTF1	76.0629	68.6623	113.561	100.655	94.4096	95.7986	90.2671	98.6392	171.062	141.479	156.573	111.475	117.979	167.015	114.546	1.51099	0.595494	0.00368709	0.0732665	1.13509
NT5E	246.163	32.7291	288.606	136.311	115.056	453.602	191.283	80.4816	32.9867	27.2718	95.5513	89.4321	139.901	6.63859	138.287	0.321326	-1.63789	0.00367469	0.0732665	1.13509
ZNF473	38.6768	23.3045	72.0507	32.5523	56.2403	24.1392	50.0525	79.4249	66.8542	62.8878	86.0873	54.4426	85.8065	116.153	60.6195	1.86627	0.900156	0.00368807	0.0732665	1.13509
AHCY	1451.72	2687.41	746.746	837.407	1589.6	1475.83	1051.78	1310.36	3623.3	2547.84	3061.43	2209.43	2336.73	2830.05	1982.83	1.82123	0.86491	0.00370704	0.0735082	1.13366
RGCC	2854.4	632.121	1170.87	1236.24	696.217	2014.47	1356.66	710.508	615.518	444.328	1267.61	821.515	664.203	390.172	1062.49	0.493036	-1.02023	0.0037399	0.0737539	1.13222
KIAA0494	246.138	336.931	343.926	247.155	341.838	390.056	393.53	172.086	283.186	247.022	262.413	210.978	214.51	203.466	278.088	0.692345	-0.530438	0.00373419	0.0737539	1.13222
SYAP1	324.346	608.536	186.215	316.067	322.013	517.677	279.739	209.836	206.021	281.231	235.117	244.773	153.501	170.663	289.695	0.586694	-0.769319	0.0037292	0.0737539	1.13222
TMEM99	93.9909	79.9587	71.8114	94.5739	53.8972	161.248	65.1419	159.656	223.543	69.948	131.105	191.35	187.786	170.943	125.354	1.83105	0.872669	0.00375408	0.0738987	1.13136
HAPLN3	459.229	307.21	1597.35	373.337	286.936	287.885	196.182	183.792	109.28	262.94	273.265	234.729	1314.66	131.461	429.875	0.421183	-1.24748	0.00376601	0.0739987	1.13078
AOC3	124.931	11.2142	142.43	80.4164	32.4558	40.8495	197.65	28.904	10.4018	17.7526	22.7542	71.8521	25.1444	33.37	60.009	0.330327	-1.59803	0.00381479	0.0748212	1.12598
BGN	228.377	22.2009	200.311	96.4674	39.6372	211.486	323.332	76.407	27.0817	23.3587	70.9867	65.6968	90.9704	54.4087	109.337	0.362237	-1.46499	0.00385222	0.0752821	1.12331
RBM27	382.478	270.125	420.071	437.882	317.4	246.263	363.105	468.112	537.967	644.946	433.965	373.605	564.981	555.393	429.735	1.46794	0.553794	0.00385166	0.0752821	1.12331
XAF1	344.759	135.979	188.5	228.125	113.968	294.4	205.93	44.7647	180.921	141.562	81.464	48.3309	155.568	40.6156	157.492	0.457837	-1.12709	0.00386032	0.0753042	1.12318
ATP1B2	36.9022	37.6769	66.0094	20.9737	3.38516	23.4874	37.298	53.9292	78.1378	33.5381	112.543	530.185	6.47323	94.9314	81.105	4.07613	2.0272	0.00387875	0.0755027	1.12204
CD68	1403.99	652.994	525.062	892.781	549.116	1039.32	1432.5	626.349	194.063	844.491	508.892	281.436	389.523	455.032	699.682	0.507545	-0.978394	0.00388698	0.0755027	1.12204
IDS	703.28	504.826	766.099	405.126	507.302	619.026	640.269	398.037	312.715	371.929	575.141	352.78	441.542	321.948	494.287	0.668194	-0.581662	0.00390717	0.0755027	1.12204
JOSD1	368.462	144.204	278.306	230.846	335.567	388.399	310.197	198.287	171.152	179.971	260.128	171.31	154.246	115.448	236.18	0.607667	-0.718648	0.0039194	0.0755027	1.12204
MSRB3	260.691	33.9037	315.513	136.766	39.0229	265.202	359.422	94.6628	36.8523	47.6382	88.3556	67.7607	114.217	93.7365	139.553	0.383204	-1.38381	0.00391736	0.0755027	1.12204
RNH1	1396.13	561.124	1032.22	1111.44	1199.62	959.863	1314.64	742.131	750.337	595.605	588.275	960.446	719.171	448.734	884.267	0.633983	-0.657484	0.00391071	0.0755027	1.12204
SNHG5	2431.55	1561.48	2144.79	1851.6	1064.88	1825.22	7715.67	4742.84	6050.36	13422.8	5851.76	4557.27	6817.85	2376.76	4458.2	2.35646	1.23662	0.00389281	0.0755027	1.12204
COL4A2	3115.32	633.127	2948.99	1967.51	1865.88	3150.51	4009.82	1926.98	673.205	805.75	1075.82	1920.63	1164.22	1171.73	1887.82	0.493702	-1.01829	0.003963	0.0761676	1.11823
CTSL1	1104.06	1003.84	723.569	747.987	723.227	1118.91	1001.94	463.267	262.53	972.675	682.948	479.718	444.176	509.729	731.327	0.593702	-0.752189	0.00399165	0.0761676	1.11823
DDX55	229.484	227.565	139.493	291.365	290.276	179.863	130.02	302.36	472.205	332.906	225.069	389.064	249.923	697.849	296.96	1.79488	0.843887	0.00400087	0.0761676	1.11823
GMFG	102.859	68.1948	54.1735	69.5457	59.2539	55.9953	128.332	49.4945	16.0832	64.8293	42.0103	20.4808	27.3996	48.0523	57.6217	0.493024	-1.02027	0.00400276	0.0761676	1.11823
HOXA5	48.2371	14.3305	64.6775	73.1204	4.67681	33.9407	20.1385	59.1315	13.4949	294.887	67.6142	317.309	16.6911	251.4	91.4035	3.96919	1.98884	0.00398768	0.0761676	1.11823
SNW1	514.469	606.492	515.752	661.506	482.271	431.224	537.348	582.848	664.607	945.631	864.082	598.326	779.729	802.647	641.924	1.39695	0.482282	0.00398611	0.0761676	1.11823
SPARCL1	461.861	97.0819	497.495	299.671	163.419	235.574	594.491	164.107	128.722	97.0316	166.99	182.224	212.138	196.134	249.781	0.487706	-1.03592	0.00400326	0.0761676	1.11823
ATP5G2	5939.28	8483.21	5014.19	4696.45	6691.92	5293.27	6827.33	6433.96	13261.1	12475.3	8593.61	10817.2	7069.85	7646.1	7803.05	1.54351	0.626217	0.00401105	0.0761817	1.11815
AP5S1	125.336	207.571	171.65	115.911	165.204	143.537	188.721	141.971	387.634	278.886	260.774	200.604	219.606	325.764	209.512	1.62566	0.701029	0.00402755	0.0762272	1.11789
WDR5B	83.8097	132.62	128.067	119.34	109.183	58.2656	96.7645	118.935	228.459	106.808	202.697	188.078	142.462	232.054	139.11	1.67902	0.747617	0.00402172	0.0762272	1.11789
SIGLEC9	154.208	84.9809	37.6129	62.032	22.3192	88.0756	149.716	41.3468	7.27918	61.6001	42.6898	25.1215	20.4664	34.4782	59.4233	0.386575	-1.37118	0.00405314	0.0765774	1.1159
CPPED1	135.093	93.5669	112.201	211.447	136.298	192.288	207.5	177.681	47.2822	97.4562	54.4365	74.1021	56.6666	46.9058	117.352	0.507252	-0.979225	0.00408787	0.0770988	1.11295
CD37	338.425	189.243	145.493	194.549	81.2549	215.459	379.722	145.122	12.8535	159.515	101.532	50.2973	59.1922	102.474	155.367	0.407002	-1.29689	0.00412379	0.0776407	1.10991
GXYLT2	103.73	58.6728	108.45	59.6604	88.9899	130.517	83.8551	61.3195	36.8302	38.7322	47.6776	26.8583	85.5459	53.1129	70.2822	0.549032	-0.865037	0.00414855	0.0779711	1.10807
LGALS9	303.298	168.744	47.6599	161.058	240.661	191.847	211.479	120.105	121.14	139.899	88.382	52.4253	80.0609	58.1364	141.778	0.496525	-1.01006	0.00416967	0.0782321	1.10662
SNX16	38.4328	70.273	69.8684	38.3016	52.9591	70.711	34.4027	107.957	61.3567	56.1963	131.597	102.202	112.143	87.9859	73.8848	1.75799	0.81393	0.00421855	0.0790119	1.10231
EIF3H	2348.33	2529.97	2273.72	3080.48	1635.13	1601.91	2894.46	2816.54	3474.02	5202.41	4918.87	2372.54	4491.8	2870.78	3036.5	1.59752	0.675838	0.00426226	0.0796924	1.09858
GPSM3	161.44	103.599	84.5639	103.125	47.6994	170.779	147.523	122.102	29.3479	43.634	56.2852	29.1772	30.971	70.6215	85.7763	0.465462	-1.10327	0.00427911	0.0797317	1.09837
WBP11	1505.68	764.075	981.138	853.424	1023.08	958.798	927.218	1571.64	1192.6	1428.92	1630.44	1367.8	1117.97	1863.67	1227.6	1.45083	0.536878	0.0042736	0.0797317	1.09837
C11orf73	475.279	479.707	254.759	394.852	390.366	326.831	493.461	2533.37	485.378	259.071	700.344	592.642	685.842	884.119	639.715	2.18216	1.12576	0.00429694	0.079926	1.09731
ADNP	252.633	194.064	426.302	364.188	393.534	342.231	236.594	376.104	776.012	390.803	427.466	405.853	518.729	797.666	421.584	1.67145	0.741099	0.00435377	0.0801091	1.09632
CXCL11	275.529	27.425	43.016	74.3393	144.501	116.364	117.249	28.6456	43.7181	92.0368	61.7953	7.43703	17.3269	24.9837	76.7405	0.342048	-1.54773	0.00433837	0.0801091	1.09632
DIEXF	182.118	140.487	196.534	200.791	301.711	105.327	165.127	224.396	344.147	525.121	274.937	272.265	254.386	277.963	247.522	1.68348	0.751448	0.00434177	0.0801091	1.09632
ELL2	921.628	184.561	231.675	369.646	120.926	521.15	380.34	330.16	69.7946	127.962	177.605	117.499	218.724	136.821	279.178	0.430961	-1.21437	0.00434834	0.0801091	1.09632
ITGA5	1512.79	172.743	851.086	485.15	288.618	1819.92	955.93	498.513	107.465	257.384	509.865	240.429	389.619	424.135	608.117	0.398131	-1.32869	0.00435867	0.0801091	1.09632
ZDHHC9	260.975	221.01	175.586	303.935	252.504	330.631	181.774	153.516	158.743	165.083	138.215	216.975	145.11	184.559	206.33	0.672519	-0.572352	0.00433548	0.0801091	1.09632
ZNF692	705.828	218.26	563.696	358.859	469.093	353.172	272.979	984.425	675.033	518.674	656.55	692.956	824.94	616.717	565.084	1.68992	0.756953	0.00435029	0.0801091	1.09632
HERC2P7	50.0293	28.02	29.2926	38.3084	12.5172	47.4326	27.0423	14.5206	79.5773	94.479	120.518	70.4234	39.5769	128.341	55.7199	2.36574	1.24229	0.00441117	0.0807156	1.09304
HIST1H3E	58.4662	86.4511	54.0931	45.5564	44.3783	46.8162	77.777	86.4815	47.3485	68.3796	107.774	107.152	134.489	367.388	95.1823	2.23066	1.15747	0.00440551	0.0807156	1.09304
MED15	1004.75	474.826	1083.88	890.617	703.356	797.86	933.885	782.904	479.881	364.184	399.636	549.706	685.413	302.168	675.219	0.60468	-0.725755	0.00441408	0.0807156	1.09304
HLA-DQA1	1846.93	644.576	1348.43	656.773	231.128	969.924	1544.62	561.583	110.207	689.782	571.558	221.093	259.287	598.954	732.489	0.41557	-1.26684	0.00443528	0.0809663	1.0917
TMEM116	44.9192	160.385	91.3351	72.8582	105.217	78.5957	68.2263	147.559	145.746	208.885	157.538	130.23	88.5866	241.516	124.4	1.81028	0.856214	0.00446181	0.0813133	1.08984
PRPF39	89.7793	89.0245	105.697	86.9562	70.9699	79.8687	79.7111	81.7252	121.286	157.29	196.721	97.91	124.965	169.087	110.785	1.57663	0.656843	0.00452709	0.0823641	1.08426
CD86	164.541	98.3767	59.1209	92.0938	38.9255	96.8766	144.785	52.3554	14.5796	74.7376	63.0501	24.5094	26.4576	58.1373	72.0391	0.448977	-1.15529	0.00456306	0.08274	1.08228
TBC1D2	88.3042	88.6192	143.5	113.059	110.858	219.799	124.56	77.0184	74.4221	54.3794	66.169	43.9771	126.86	37.6135	97.7956	0.54081	-0.886807	0.0045607	0.08274	1.08228
SLC1A4	215.259	206.243	294.588	329.575	355.745	207.269	325.364	125.3	204.566	245.347	125.728	215.5	157.968	158.854	226.236	0.637263	-0.650039	0.00457218	0.0827665	1.08215
NOL10	336.932	400.433	301.157	393.366	466.965	426.878	258.913	420.347	520.517	826.894	577.26	428.444	446.006	754.288	468.457	1.53781	0.620877	0.00458174	0.0828009	1.08197
EDEM1	535.002	286.119	368.736	468.169	501.458	405.741	339.603	297.539	205.436	397.8	273.694	292.833	146.98	192.221	336.524	0.621423	-0.686353	0.00463356	0.0835975	1.07781
C1QA	3149.14	861.922	871.484	868.962	625.147	1889.04	2262.26	511.703	217.517	1032.6	989.253	199.454	204.67	995.32	1048.46	0.393968	-1.34385	0.00469374	0.0844473	1.07341
HNRNPA0	245.09	304.368	328.492	247.603	279.263	321.157	279.652	478.667	398.063	383.525	504.499	324.304	272.633	714.069	362.956	1.53429	0.617567	0.0047041	0.0844473	1.07341
TH1L	848.651	358.222	722.663	742.34	715.894	730.29	492.871	730.02	1160.71	1127.07	704.884	1274.01	1089.13	1080.11	841.204	1.55382	0.63582	0.00469707	0.0844473	1.07341
FAM84A	29.0978	5.63618	50.7116	47.505	17.0891	40.3276	16.1951	180.847	74.837	21.8982	37.2055	191.629	57.7748	38.3347	57.7921	2.9447	1.55812	0.00473287	0.0846822	1.07221
GPR155	96.4997	242.883	285.859	107.25	59.6787	67.0963	128.104	90.8766	20.0257	39.7272	87.4836	59.6685	60.9203	80.0314	101.865	0.44137	-1.17994	0.00472638	0.0846822	1.07221
PIGU	343.999	479.149	222.53	293.776	365.434	285.157	226.524	418.765	675.736	318.987	373.379	658.945	522.846	588.552	412.413	1.60453	0.682148	0.00474667	0.0847888	1.07166
FGD5	63.4302	83.6481	53.5717	103.388	28.06	212.863	138.431	26.1634	71.0293	62.3079	45.3394	24.1196	24.932	44.5883	70.1337	0.432645	-1.20875	0.00479394	0.0854622	1.06823
THAP11	247.855	241.061	277.582	260.293	259.256	297.097	317.143	400.174	318.833	358.164	318.076	473.534	307.472	381.868	318.458	1.34659	0.429306	0.00480018	0.0854622	1.06823
RNF213	1901.93	507.478	736.21	1171.55	1497.22	688.727	1020.02	797.597	672.152	560	315.391	408.941	855.159	283.169	815.395	0.516995	-0.951778	0.00480938	0.0854852	1.06811
RAB32	250.045	468.535	203.062	240.667	403.84	294.404	338.818	318.229	151.112	171.711	240.064	121.289	128.882	155.924	249.042	0.584123	-0.775656	0.00483012	0.0857128	1.06695
GGTLC2	20.6061	425.022	17.5579	43.7034	112.894	65.4395	31.0396	16.8731	19.038	11.4048	47.4099	62.7652	24.8985	15.0916	65.2674	0.273077	-1.87262	0.00486201	0.0859713	1.06565
LARS	588.253	337.203	551.477	400.454	377.217	298.805	631.559	521.527	887.133	870.677	713.454	573.581	799.16	578.77	580.662	1.55296	0.635024	0.00486855	0.0859713	1.06565
ZNF496	246.884	91.5174	287.01	240.66	218.388	136.933	214.74	349.57	405.135	362.226	243.036	245.979	364.687	399.981	271.91	1.65283	0.72494	0.00486797	0.0859713	1.06565
SGK223	79.5514	101.366	95.0571	63.7298	77.0063	107.902	151.975	64.4234	57.8552	42.4892	70.2416	40.0136	57.7502	78.6122	77.7123	0.604743	-0.725605	0.0048847	0.0861158	1.06492
SAYSD1	45.3741	110.521	95.7122	81.8608	94.0892	147.774	100.879	59.4598	46.2886	54.2257	58.7814	79.9368	59.1983	26.7151	75.7726	0.564861	-0.824031	0.00490772	0.0863807	1.06358
CCBP2	70.2395	42.441	61.5054	102.314	20.3902	197.97	27.8113	29.7789	21.9041	21.9374	3.34358	13.8294	67.152	12.1901	49.4862	0.319441	-1.64638	0.004924	0.0863858	1.06356
TMEM132A	219.208	254.532	434.208	371.963	354.993	359.137	262.418	639.62	271.648	1010.18	327.252	924.345	328.511	702.039	461.432	1.86355	0.898051	0.0049202	0.0863858	1.06356
FGF7	278.369	20.5405	126.935	102.233	35.9842	424.24	219.062	123.374	22.7308	25.7962	86.5149	73.0256	20.3562	28.5706	113.409	0.313284	-1.67446	0.00493419	0.0864244	1.06336
ALDH1A3	156.944	35.0411	258.424	73.7013	19.2409	231.288	95.7817	93.2126	2.40734	42.1043	48.3354	34.1216	27.2036	18.2459	81.1466	0.301802	-1.72833	0.00496851	0.0868846	1.06106
AMY2B	66.2277	51.0873	91.4716	24.4023	38.671	58.3946	97.3587	181.369	60.8912	142.74	218.129	139.312	224.724	25.3132	101.435	2.33289	1.22212	0.00499308	0.0871731	1.05962
SNORA68	1380.07	2434.09	1284.06	325.582	2104.28	1836.95	2244.64	2981.18	2870.74	3568.61	11738.2	2397.99	1794.13	2312.62	2805.23	2.38293	1.25274	0.00501849	0.0874756	1.05811
EMC7	542.429	982.458	311.111	594.63	421.043	719.613	621.541	359.887	399.131	448.46	330.649	234.235	375.132	428.553	483.491	0.614394	-0.702765	0.00504409	0.0876391	1.0573
PRSS21	148.084	145.203	76.1852	163.872	427.147	48.5866	160.36	396.869	282.615	765.101	461.325	349.999	141.235	298.665	276.089	2.30775	1.20648	0.00503852	0.0876391	1.0573
NLRC5	529.845	105.2	284.052	360.452	219.49	473.01	244.719	157.648	70.9832	365.111	71.0247	80.4978	142.838	91.9183	228.342	0.441338	-1.18004	0.00507412	0.0880193	1.05542
RPS21	26835.1	15736.9	13367.8	16015.8	16991.8	13672.1	26895	20644.5	56003.6	38201	24918.5	29947.4	31421.7	19176.2	24987.7	1.70074	0.766163	0.00511898	0.0886551	1.0523
DEFB1	1326.86	24368.5	261.203	2151.07	16168.6	604.088	644.427	798.929	628.87	619.793	3170.57	877.76	648.31	473.458	3767.31	0.158481	-2.65762	0.00515314	0.0889617	1.0508
FXR1	1451.55	792.604	1324.26	1907.83	1163.23	761.912	1209.99	1600.78	1534.14	2980.38	1885.55	2193.91	1473.8	2164.24	1603.15	1.60588	0.683362	0.00515165	0.0889617	1.0508
GIMAP4	79.4033	78.7744	82.3674	66.933	45.0234	50.3917	137.88	29.2056	5.78919	65.8259	37.4161	19.03	28.5863	51.9512	55.6127	0.434111	-1.20386	0.00518386	0.0893493	1.04891
MRPS26	367.158	707.735	357.504	388.534	465.159	410.986	422.563	686.259	881.129	831.536	632.497	801.225	351.262	705.744	572.092	1.56787	0.648806	0.0052118	0.0895452	1.04796
NFKB1	326.976	252.965	147.285	210.478	269.394	269.334	233.512	174.068	114.642	229.791	150.981	107.852	175.753	78.1619	195.8	0.602222	-0.731634	0.00520922	0.0895452	1.04796
ZNF84	66.4075	130.284	115.712	81.2083	119.944	81.0065	66.0114	95.4118	223.591	85.0771	185.294	219.248	120.023	265.466	132.478	1.81452	0.859591	0.00523114	0.0897349	1.04704
KIAA1429	337.398	271.886	383.465	354.964	194.292	201.26	310.449	374.036	394.629	395.007	407.198	446.918	462.249	493.441	359.085	1.44936	0.535412	0.00531107	0.0906931	1.04243
MCM8	71.3657	48.6377	53.1706	53.3651	131.752	74.4044	45.4183	123.61	176.497	146.283	139.007	54.6575	64.8783	264.734	103.413	2.03939	1.02814	0.00531218	0.0906931	1.04243
PAAF1	231.153	153.665	205.153	378.231	409.425	148.193	198.63	1814.19	359.901	246.437	285.761	273.082	398.827	682.006	413.19	2.35847	1.23785	0.0053081	0.0906931	1.04243
EIF4B	361.411	268.098	348.947	441.128	396.743	245.018	516.226	405.418	770.528	696.887	945.761	438.585	448.267	491.057	483.862	1.62901	0.703995	0.00533558	0.0909489	1.0412
CNBP	1439.05	1317.94	1100.31	1493.44	1349.97	1060.67	1447.87	1540.52	1544.22	1955.96	2041.82	1786.77	1470.03	1789.1	1524.12	1.31662	0.396843	0.0053577	0.0911822	1.04009
GINS1	77.8546	99.225	44.5716	87.7505	146.649	102.213	58.1723	162.325	250.083	158.095	130.045	78.969	118.866	239.186	125.286	1.84892	0.886681	0.00538661	0.0915301	1.03844
PCMTD2	566.775	233.086	534.097	357.653	366.696	467.696	433.945	579.894	824.585	523.086	758.502	421.331	691.419	865.05	544.558	1.5757	0.655993	0.00539991	0.091612	1.03805
DFFA	315.513	449.707	421.814	428.005	252.593	369.358	570.009	631.861	840.641	523.611	508.149	799.275	395.698	657.476	511.693	1.55289	0.634958	0.00545332	0.0920844	1.03581
PDE1B	48.4917	162.516	70.2132	52.7445	26.7919	116.896	129.246	68.746	31.1039	25.0775	46.4092	37.4016	21.0198	47.0558	63.1224	0.450482	-1.15046	0.00544532	0.0920844	1.03581
SLC39A3	253.66	449.666	325.234	368.198	308.249	619.644	305.28	202.655	300.122	239.295	182.022	292.09	238.043	249.753	309.565	0.647283	-0.627532	0.00543945	0.0920844	1.03581
AIF1	1064.29	866.621	299.013	415.488	238.67	563.248	1034.91	284.482	78.5734	309.968	325.15	99.9125	92.2878	615.373	449.142	0.402338	-1.31352	0.0054878	0.0925221	1.03375
SH3D19	418.645	233.055	600.118	379.183	183.349	371.086	550.142	282.038	182.173	92.7281	202.438	268.547	301.884	96.0939	297.249	0.520769	-0.941286	0.00553384	0.0928927	1.03202
SMAP2	494.872	209.267	263.205	214.585	266.579	271.634	372.431	202.079	120.082	221.661	210.15	106.974	138.378	248.844	238.624	0.594798	-0.749529	0.00553542	0.0928927	1.03202
VPS18	298.758	335.659	223.362	248.948	257.721	412.937	221.555	153.086	249.3	122.077	156.953	120.7	268.568	176.765	231.885	0.623886	-0.680646	0.00553557	0.0928927	1.03202
CCNB1IP1	183.616	398.871	191.014	149.034	297.573	141.261	458.557	403.054	647.87	364.756	762.135	373.527	395.228	390.219	368.337	1.83468	0.875532	0.00557249	0.0930154	1.03144
COMTD1	56.3822	79.424	56.4255	62.9282	127.246	47.4232	54.5374	38.2757	45.5526	43.4542	37.4786	55.2515	32.8879	25.661	54.4948	0.570529	-0.809628	0.00557731	0.0930154	1.03144
MSI1	78.213	112.702	251.395	155.05	75.6688	41.3053	74.9959	181.151	393.58	52.4023	175.973	628.605	73.3674	711.076	214.677	2.81891	1.49514	0.00555293	0.0930154	1.03144
SLC9A6	119.242	143.696	124.826	142.809	175.609	63.2967	119.974	60.968	55.0921	89.9211	92.6726	87.2428	82.664	90.0454	103.433	0.624704	-0.678756	0.00556128	0.0930154	1.03144
BBS2	215.423	242.965	388.683	243.49	429.938	181.776	335.973	525.894	599.397	392.856	547.128	576.052	255.458	433.997	383.502	1.63426	0.708635	0.00561341	0.0930407	1.03133
MCU	80.4615	104.993	81.5385	88.8972	149.662	86.7266	75.876	48.2075	65.1362	55.0572	67.7771	60.9799	84.0357	44.5662	78.1368	0.632985	-0.659756	0.00562187	0.0930407	1.03133
PSMC2	201.189	504.262	229.446	359.168	427.399	257.41	369.926	158.547	213.658	294.682	212.899	190.27	223.582	184.089	273.323	0.628156	-0.670805	0.0056215	0.0930407	1.03133
PTH2R	126.358	28.824	148.185	0	14.9612	17.0735	16.0094	267.311	459.942	15.881	364.273	251.797	332.358	350.445	170.958	5.87182	2.55381	0.00558874	0.0930407	1.03133
TMEM51	155.042	222.76	99.1055	159.766	106.048	198.874	239.434	117.938	102.745	113.471	111.641	113.856	79.1415	108.655	137.748	0.631398	-0.663377	0.00560544	0.0930407	1.03133
PHF20	326.473	232.661	252.268	235.805	276.377	326.565	292.539	388.911	470.029	290.533	359.638	298.568	495.424	452.471	335.59	1.41791	0.503762	0.00564015	0.0932004	1.03058
TAOK3	173.417	162.757	126.924	151.501	149.765	267.615	118.619	145.106	67.7111	122.639	98.2043	81.3559	111.935	98.6731	134.016	0.62884	-0.669234	0.00574299	0.094755	1.0234
DGKQ	147.008	79.9734	228.081	132.285	106.671	136.004	139.088	57.4766	118.525	79.0085	70.3781	44.4306	118.973	69.996	109.136	0.573036	-0.803302	0.00579435	0.0954566	1.02019
COPZ1	1290.88	2132.13	1317.74	1207.13	1575.46	1623.1	1536.33	1550.03	2318.02	2302.28	2651.34	2179.29	1663.48	2615.55	1854.48	1.43011	0.516127	0.00580985	0.0955664	1.01969
TGIF2	118.435	133.287	94.1161	139.608	196.02	122.609	89.9674	152.8	356.816	170.513	150.573	269.795	142.518	270.85	171.993	1.69507	0.761343	0.00582794	0.0957181	1.01901
DNMT3A	170.49	110.142	272.649	186.014	173.918	132.578	110.561	381.111	263.177	119.957	222.546	432.912	227.551	450.534	232.439	1.81779	0.862183	0.00586242	0.0958475	1.01842
SAR1A	962.825	1420.18	1168.43	822.634	975.37	955.579	1033.43	511.567	685.024	627.534	835.145	719.767	925.35	872.935	893.983	0.705278	-0.503736	0.00585408	0.0958475	1.01842
SLC25A36	544.649	265.217	380.639	399.954	297.203	310.002	354.907	550.251	513.709	438.633	538.909	557.077	416.942	735.533	450.259	1.46963	0.555456	0.00585812	0.0958475	1.01842
ITM2C	2733.22	2662.44	2903.51	1027.87	1214.13	1118.74	1400.77	4226.44	4049.09	995.389	5807.55	3716.36	1700.63	7708.25	2947.46	2.1588	1.11023	0.00588582	0.0960847	1.01735
CDC25B	472.795	290.147	279.948	508.522	513.299	339.473	333.318	454.025	519.543	1552.44	391.332	395.498	755.841	1090.93	564.08	1.88565	0.915064	0.0059198	0.0962477	1.01661
CHMP4B	2553.79	2323.84	1401.88	1770.89	2227.33	1983.67	2140.03	2724.97	2918.68	2165.66	2588.78	3214.26	3677.85	2787.68	2462.81	1.39396	0.479188	0.00592252	0.0962477	1.01661
NT5DC2	752.69	1396.36	1416.03	1223.71	1735.39	676.283	1037.87	1985.62	2829.75	1173.92	1276.29	2516.19	1356.45	3469.07	1631.83	1.77297	0.826165	0.00591859	0.0962477	1.01661
TLR2	171.794	161.052	43.6989	133.593	66.7185	134.661	152.849	71.5262	16.1039	121.874	47.9212	34.9984	24.7951	64.6698	89.0182	0.43968	-1.18547	0.00594927	0.0965371	1.01531
HCST	254.389	170.634	102.405	87.5341	66.5819	255.624	177.394	59.1712	40.7046	140.29	109.815	33.6751	51.0836	91.2536	117.182	0.469848	-1.08973	0.0059626	0.0966085	1.01498
CPM	136.848	403.342	59.8402	76.7049	240.822	118.704	125.487	43.5029	41.6387	52.6938	124.788	98.4595	105.548	47.1316	119.679	0.440101	-1.18409	0.00603009	0.0971713	1.01246
SSR4	5845.5	8428.78	2073.38	3122.63	6327.13	2595.3	4392.12	2555.99	3228.14	2484.58	2790.96	3332.58	1802.43	2350.09	3666.4	0.565525	-0.822337	0.00601646	0.0971713	1.01246
TM7SF2	330.577	252.667	236.29	284.996	384.381	137.954	185.198	307.111	461.782	415.527	274.242	512.963	500.504	437.456	337.261	1.60601	0.683481	0.00603331	0.0971713	1.01246
YWHAQ	2230.75	2577.93	1666.35	2118.36	2240.99	2476.24	1890.76	2727.27	2192.78	3655.28	4099.85	3242.41	2172.23	3962.28	2660.96	1.45045	0.536498	0.00602919	0.0971713	1.01246
PTGFRN	692.906	385.08	757.826	473.355	435.937	851.083	715.817	552.27	319.884	237.733	361.388	242.033	500.268	407.586	495.226	0.607691	-0.718591	0.00607478	0.0976937	1.01013
TDO2	346.144	25.5254	235.358	76.2986	316.514	311.89	97.436	127.511	17.6877	26.6652	137.006	13.3284	95.4963	17.0609	131.709	0.307107	-1.70319	0.00610069	0.0979645	1.00893
TTPAL	44.6173	39.5713	89.7347	37.5562	53.2704	36.9554	28.6407	34.4683	119.542	61.49	87.4971	101.687	120.969	97.1325	68.0809	1.89529	0.922419	0.00611224	0.0980044	1.00875
LEMD1	73.5849	381.079	135.616	59.4667	351.982	144.12	126.546	36.617	107.937	63.8275	173.185	48.5906	19.8109	38.9947	125.811	0.382375	-1.38694	0.00618687	0.0988348	1.00509
S100A11	8888.97	9748.46	5399.73	4146.31	6379.46	15072.8	6925.35	4287.28	3022.97	3888.23	7320.63	2404.44	5712.02	4844.84	6288.68	0.556499	-0.84555	0.00617818	0.0988348	1.00509
SCARNA13	1185.34	1331.72	645.88	1167.5	654.461	1091.14	871.705	1424.82	1368.13	2068.33	1926.6	1405.1	1228.9	1173.58	1253.09	1.52471	0.608533	0.00619146	0.0988348	1.00509
NRN1	11.5388	9.53308	20.0538	61.2362	19.9425	5.04764	19.9783	10.6665	427.984	23.801	54.7982	514.151	5.01968	7.64402	85.0996	7.33081	2.87397	0.0062314	0.09924	1.00331
PNP	280.826	542.407	193.082	192.039	201.072	338.224	194.243	164.944	104.893	119.775	182.763	222.33	186.997	143.091	219.049	0.578978	-0.788419	0.00623521	0.09924	1.00331
PRKRIR	207.064	252.266	201.009	303.851	333.123	202.829	197.669	1119.22	234.67	306.254	324.871	315.208	335.721	558.146	349.422	1.88466	0.914307	0.00626302	0.099536	1.00202
BTN3A2	644.516	263.005	578.121	410.931	770.958	387.029	442.79	405.488	247.001	345.086	390.143	272.01	280.174	240.323	405.541	0.622788	-0.683187	0.00635905	0.10033	0.998567
CNNM4	214.97	351.245	255.765	294.322	229.284	328.1	215.747	404.406	469.544	257.4	382.177	333.026	579.109	393.632	336.338	1.49258	0.577811	0.00635223	0.10033	0.998567
ENDOV	34.8718	81.3088	45.9279	69.9029	107.712	66.3719	65.3812	49.1291	32.8155	43.8732	28.0781	39.312	35.882	46.2427	53.3435	0.582149	-0.780539	0.00635943	0.10033	0.998567
GPR116	159.089	41.8789	140.291	78.1892	61.6863	104.338	181.979	102.001	13.8669	23.3419	59.7182	29.2029	60.7448	47.9055	78.8738	0.435226	-1.20016	0.00635407	0.10033	0.998567
LMO3	18.76	18.5658	76.9221	64.543	22.1369	66.4288	15.5149	40.0061	361.829	19.7557	89.1303	537.42	5.51488	80.33	101.204	4.04644	2.01665	0.00635491	0.10033	0.998567
TMEM39A	432.212	262.757	268.355	308.856	326.133	267.854	252.534	523.566	398.853	333.639	539.782	387.692	327.989	830.644	390.062	1.57843	0.658494	0.006379	0.100492	0.997866
LUM	9017.07	795.435	7811.98	2440.28	3363.85	8345.54	5475.01	2314.04	789.482	767.926	3758.56	1290.42	4440.54	782.583	3670.91	0.37946	-1.39798	0.00640245	0.100715	0.996906
CLDN11	72.4625	57.2259	257.294	117.695	23.6783	85.4683	238.249	63.2306	24.7272	26.4961	33.4002	69.3018	34.6194	90.1426	85.285	0.398658	-1.32677	0.00642998	0.100731	0.996837
MAPK1	421.278	404.304	504.225	583.126	361.587	333.782	506.766	246.611	279.053	263.787	306.313	370.084	428.218	198.902	372.003	0.671312	-0.574945	0.00641458	0.100731	0.996837
OGFRL1	127.212	160.057	92.2478	115.657	101.847	142.522	146.005	94.4189	28.3402	99.3261	82.843	36.3634	101.915	51.3345	98.5778	0.557366	-0.843303	0.00643142	0.100731	0.996837
CLOCK	197.457	194.985	259.324	258.774	203.64	226.227	230.18	169.531	112.803	118.831	161.415	228.731	165.507	133.707	190.079	0.693186	-0.528686	0.00647956	0.101046	0.995482
PDLIM4	360.614	1157.73	650.453	255.493	133.658	463.801	680.053	243.538	184.553	287.374	340.776	358.335	198.164	194.64	393.513	0.48729	-1.03715	0.00646364	0.101046	0.995482
TAGLN	8798.88	1153.33	6022.92	3585.59	1536.89	9285.03	15904.1	2010.76	1163.49	1137.83	3320.29	3008.2	4760.3	229.27	4422.63	0.337565	-1.56676	0.00647554	0.101046	0.995482
LDLRAP1	225.266	248.345	293.315	197.953	106.527	238.09	235.632	122.842	199.867	103.785	125.695	181.955	130.762	97.4688	179.107	0.62241	-0.684064	0.00658941	0.102463	0.989433
MS4A4A	415.054	209.862	150.482	119.857	100.503	232.208	460.355	113.233	32.5546	122.06	195.011	50.0538	33.2758	161.556	171.148	0.418138	-1.25795	0.00658521	0.102463	0.989433
ANKRD28	352.625	178.866	249.07	248.189	352.047	286.358	234.713	195.982	239.746	196.933	161.63	208.398	128.928	127.973	225.818	0.660789	-0.597739	0.00660021	0.102483	0.989346
BCLAF1	255.491	191.234	219.593	238.252	319.175	165.983	233.584	318.669	329.065	346.456	329.533	265.769	287.707	388.808	277.808	1.3964	0.481711	0.00662327	0.102547	0.989078
NCSTN	616.863	614.625	758.406	560.054	802.919	550.733	630.234	823.94	782.055	966.477	901.546	864.146	713.424	855.829	745.804	1.30264	0.381437	0.00661966	0.102547	0.989078
NDUFAF7	108.012	150.894	81.959	92.0137	107.814	78.6842	83.6035	198.974	109.658	127.774	164.113	137.191	149.477	167.625	125.557	1.50028	0.585227	0.00665977	0.102671	0.988553
NINL	108.587	147.747	121.049	146.758	113.22	99.9553	109.19	502.525	129.843	125.029	153.774	150.871	156.233	401.018	176.128	1.91645	0.938439	0.0066417	0.102671	0.988553
ZNF192	319.909	217.234	449.634	323.699	353.541	267.514	400.654	658.215	364.779	528.899	441.766	438.304	408.64	633.924	414.765	1.49069	0.575976	0.00665105	0.102671	0.988553
RMND5A	472.343	477.254	687.931	550.223	557.137	420.495	394.007	469.606	685.493	819.89	855.731	761.378	613.269	958.806	623.112	1.45042	0.536474	0.0067104	0.103157	0.986502
F8A1	386.58	500.824	396.741	434.849	347.798	343.347	386.212	300.096	266.021	335.316	251.403	366.674	226.502	315.483	346.989	0.736089	-0.442048	0.00670999	0.103157	0.986502
THNSL1	34.461	43.5968	45.0615	20.3146	23.4191	18.8459	51.403	21.9006	86.1068	73.5215	110.462	140.61	40.1955	42.9547	53.7751	2.19555	1.13458	0.00683072	0.104857	0.979401
POFUT1	219.483	174.185	157.901	241.456	111.272	274.557	235.944	301.375	512.096	242.634	223.937	388.655	483.675	217.055	270.302	1.67782	0.746584	0.00687721	0.105421	0.977072
STK17A	111.062	152.967	108.447	64.5976	85.5808	105.226	161.074	56.5262	65.1393	47.244	119.11	70.1262	50.8715	58.5534	89.7518	0.587853	-0.766472	0.00689801	0.10559	0.976375
DCN	4859.73	616.878	4416.35	1967.21	1583.18	3787.89	6922.41	1699.86	633.16	582.322	2753.28	949.811	1280.39	2245.02	2449.82	0.419804	-1.25221	0.0069139	0.105644	0.976154
ZNF345	81.1564	39.2636	43.1101	43.4775	25.4013	34.2227	66.0649	95.4331	115.62	62.0936	73.1333	65.9613	62.1512	106.537	65.259	1.75876	0.814561	0.00692109	0.105644	0.976154
CLK3	396.773	415.904	488.436	384.955	320.228	360.06	284.802	455.875	710.754	535.595	404.877	513.4	560.986	507.831	452.891	1.3916	0.476741	0.00694634	0.10588	0.975185
TGFB1	823.689	278.097	622.166	498.139	493.732	880.08	759.796	480.084	118.867	606.697	334.617	203.339	304.883	216.941	472.938	0.519829	-0.943891	0.00695917	0.105926	0.974996
DMBT1	4.7362	6.39987	6.50021	70.753	7.48871	11.3676	388.926	76.9767	38.8661	408.552	46.2412	7.48738	7.49932	50.4607	80.8754	4.6675	2.22265	0.00702555	0.106786	0.971484
N6AMT1	39.3739	50.4232	118.955	65.6287	59.0786	51.4372	63.5167	86.7129	122.532	62.3387	107.473	99.9141	135.652	163.377	87.601	1.73186	0.792323	0.00704934	0.106998	0.970626
MRPL45	88.816	45.5628	49.2216	57.8553	55.4833	71.3958	48.9571	82.7765	98.3199	84.5002	127.621	194.023	52.2211	90.1258	81.92	1.75424	0.810846	0.00709976	0.107408	0.968964
RPL19	18285.5	10947.3	10620.6	15376.2	14003.6	15382.7	14601	17883	30068.8	29700	18281.8	66324.4	12838.2	12673.7	20499.1	1.89223	0.920089	0.00711612	0.107408	0.968964
SLC7A6OS	88.3351	106.571	92.7573	129.629	152.068	94.5525	116.785	191.004	174.226	114.39	136.781	212.665	142.833	179.117	137.98	1.47802	0.56367	0.00711299	0.107408	0.968964
TOMM34	382.404	350.204	788.506	403.639	1017.05	396.576	334.712	642.89	1212.53	637.708	814.523	1239.71	832.727	1039.15	720.881	1.74728	0.805112	0.00709628	0.107408	0.968964
TOLLIP	270.768	299.465	220.509	229.748	331.52	191.677	248.337	202.044	167.851	172.6	144.403	182.471	215.864	207.179	220.317	0.719426	-0.475081	0.00713753	0.107581	0.968266
RAMP3	125.928	52.1145	220.661	85.1612	36.3244	88.9118	307.59	83.8576	11.0343	21.675	64.6157	40.6038	73.2377	65.47	91.2275	0.388502	-1.36401	0.0071712	0.107938	0.966828
ZMYM2	509.47	344.996	715.435	426.334	531.621	579.687	391.82	669.183	720.902	613.926	761.264	586.75	732.194	977.1	611.477	1.44682	0.532882	0.00718493	0.107994	0.966601
RTFDC1	1031.29	691.528	1009.89	900.131	890.521	1133.79	985.513	1372.57	1286.42	965.334	1109.92	1335.49	1298.92	1508.3	1108.54	1.33578	0.417678	0.00722679	0.1083	0.965372
LPIN3	91.3198	43.4694	42.9945	47.6117	51.3899	48.7443	40.183	121.414	129.654	45.6293	84.3528	78.6073	151.01	52.3264	73.479	1.83068	0.87238	0.00723535	0.1083	0.965372
UGGT2	52.143	27.3766	36.4839	32.823	46.543	48.5067	33.0951	70.1073	50.109	47.2242	66.7953	80.7237	50.1772	80.7342	51.6316	1.61306	0.689803	0.00722119	0.1083	0.965372
MRPL3	1881.75	1872.36	1364.1	1753.25	1801.59	1076.84	1575.15	2024.08	2132.95	2207.08	2421.45	2522.75	1697.93	2490.78	1915.86	1.36804	0.452107	0.00725163	0.108393	0.964997
SQRDL	434.477	943.309	182.224	508.58	334.686	393.891	786.723	244.024	79.8206	561.702	173.917	114.346	302.818	91.6072	368.009	0.436994	-1.19431	0.00732625	0.109207	0.961751
UFD1L	255.132	447.344	223.626	245.861	216.012	183.738	385.048	229.538	109.107	145.049	213.319	206.728	173.998	108.116	224.473	0.605474	-0.723863	0.00732345	0.109207	0.961751
EPHX1	1053.81	3059.46	1100.43	1425.66	1560.24	438.482	2054.32	1041.54	880.822	590.565	643.326	663.074	1138.95	772.479	1173.08	0.535634	-0.90068	0.00740446	0.11022	0.957738
CCDC80	153.44	13.9523	130.314	56.3874	19.0941	139.999	276.756	62.8782	12.0578	14.1019	64.0082	26.4664	40.4348	47.7785	75.5478	0.335743	-1.57457	0.00747817	0.110556	0.956417
FHL2	359.731	361.935	407.261	572.362	758.156	773.023	796.374	511.154	357.138	293.492	432.44	257.617	338.333	321.867	467.206	0.622873	-0.68299	0.00746989	0.110556	0.956417
KLRK1	96.5865	58.0989	42.6676	84.948	22.2159	34.6655	62.6412	23.2929	2.80223	54.9998	19.7306	16.6093	17.7493	28.9374	40.4247	0.401008	-1.3183	0.00744846	0.110556	0.956417
PSMA1	601.726	1141.07	456.043	709.996	951.742	592.846	680.961	456.219	481.292	552.273	441.095	519.317	549.466	494.104	616.296	0.680262	-0.555838	0.0074638	0.110556	0.956417
SRPR	869.415	939.144	824.642	743.286	888.508	970.451	742.441	572.585	752.865	456.642	623.909	681.408	789.201	606.929	747.245	0.749739	-0.415539	0.00746396	0.110556	0.956417
IGJ	490.255	105.618	160.253	954.897	175.779	180.02	186.97	100.596	105.309	103.278	207.388	147.825	156.456	174.562	232.086	0.440319	-1.18338	0.00749655	0.110677	0.955945
CHP1	441.873	559.079	391.305	491.764	334.082	734.781	465.594	341.767	346.034	326.245	311.187	227.707	468.525	247.376	406.237	0.663301	-0.592263	0.00751175	0.11075	0.955658
NPL	214.294	126.492	93.0615	112.19	54.4837	98.466	201.851	65.86	25.6413	84.1037	68.4922	32.6472	43.1267	121.865	95.8982	0.487663	-1.03604	0.00755544	0.111167	0.954026
ST6GALNAC6	354.956	305.308	283.481	523.786	137.657	265.369	503.256	172.467	157.082	154.17	240.16	112.268	247.1	274.256	266.522	0.571241	-0.807829	0.00756061	0.111167	0.954026
CORO1C	1162.32	1948.82	977.489	809.476	655.544	1237.2	1691.43	639.314	405.433	1017.76	755.819	666.772	647.709	956.739	969.415	0.599684	-0.737727	0.00760635	0.111687	0.951997
AAAS	143.882	191.198	219.079	203.713	218.942	268.288	214.934	201.932	366.846	506.591	263.036	303.979	211.542	451.587	268.968	1.58009	0.660007	0.00762033	0.111741	0.951789
CD79A	167.109	9.23337	32.4909	183.207	30.733	29.6188	41.8131	13.4443	13.3362	22.4058	0	25.8312	29.5323	34.403	45.2256	0.278042	-1.84662	0.00764791	0.111993	0.950809
CCDC138	44.8867	105.99	77.3651	59.3433	93.2769	64.3521	34.0971	92.0378	138.136	82.0416	119.838	116.761	108.39	130.881	90.5284	1.6549	0.726741	0.00765909	0.112005	0.950762
COMT	1350.62	2086.39	1407.11	1460.07	980.607	1830.28	1799.55	1300.36	1009.16	780.096	1042.93	969.523	1425.21	569.641	1286.54	0.649959	-0.621579	0.0077387	0.112757	0.947855
MEX3A	113.69	80.1834	283.825	197.342	411.884	73.0561	81.2084	527.512	478.715	137.484	251.426	499.675	201.437	795.724	295.226	2.3348	1.2233	0.00774183	0.112757	0.947855
TSPAN17	180.333	221.463	114.592	232.246	106.8	101.691	201.943	93.0097	110.532	101.108	108.201	95.879	105.782	125.335	135.637	0.638525	-0.647185	0.00772269	0.112757	0.947855
CMSS1	355.283	534.779	431.008	439.689	860.208	349.493	347.995	1016.53	755.39	708.873	629.564	884.188	381.049	1225.58	637.117	1.68757	0.754949	0.00776177	0.112896	0.947323
MXRA5	1677.02	144.532	2045.62	536.635	470.1	2004.6	865.596	451.374	343.75	140.768	687.204	326.752	807.397	374.919	776.876	0.403998	-1.30758	0.00778964	0.113149	0.946351
RAC2	293.663	272.7	172.472	283.116	105.128	221.748	317.203	62.927	21.5247	280.17	81.8506	47.6675	50.7384	164.59	169.678	0.424961	-1.2346	0.00780514	0.113222	0.94607
RAP2C	181.671	185.015	184.731	253.722	184.723	161.585	133.463	113.034	72.4358	134.85	144.043	70.4952	96.2988	180.604	149.762	0.630119	-0.666305	0.00784218	0.113606	0.944597
DDX3X	1756.59	1520.19	1403.76	1507.59	1441.79	1965.7	1556.13	1339.35	1018.12	1206.02	1265.07	1442.44	1091.43	1321.45	1416.83	0.778438	-0.361347	0.00788837	0.114049	0.94291
EVC	211.341	111.604	340.003	184.599	101.683	232.853	152.312	101.514	83.6143	60.6589	71.606	96.1863	221.291	67.7021	145.498	0.525564	-0.928062	0.0078938	0.114049	0.94291
ZBTB11	221.192	198.386	203.378	215.19	193.51	186.075	173.632	279.57	250.441	281.321	247.267	210.374	237.93	375.4	233.833	1.35451	0.437768	0.00792607	0.114362	0.941719
IFT172	204.94	205.709	301.994	165.704	179.585	205.343	232.248	215.141	479.754	274.946	307.086	324.551	367.367	257	265.812	1.48807	0.573439	0.00794282	0.114451	0.941381
LOC388796	724.049	567.274	225.837	403.103	548.384	489.771	423.911	577.098	1342.07	714.346	618.668	606.176	829.147	849.457	637.092	1.63787	0.711825	0.00797036	0.114695	0.940457
ELP3	119.736	210.674	162.425	152.285	163.665	188.433	145.088	248.591	333.053	272.859	256.68	119.818	196.886	380.993	210.799	1.58159	0.661372	0.0080111	0.115128	0.93882
ADAM8	183.345	111.91	32.4973	117.252	76.2455	180.823	109.142	107.066	30.6311	86.8996	45.1411	38.6732	51.2395	32.8977	85.9832	0.480936	-1.05608	0.00803765	0.115356	0.937961
C10orf54	476.768	250.67	203.465	449.219	165.571	300.546	530.535	182.848	124.581	397.091	146.06	102.326	148.684	155.188	259.539	0.527589	-0.922514	0.00809918	0.11548	0.937495
ILK	1208.36	666.624	1016.45	728.604	807.823	997.984	1327.94	760.356	490.203	418.343	675.221	785.969	828.179	465.12	798.37	0.654638	-0.61123	0.00806266	0.11548	0.937495
PSAP	19668.4	19409.8	19604.9	10880	21559.7	11014.1	19226.6	7448.66	10154.3	13003	16336.1	11053	11305.1	11301.9	14426.1	0.663954	-0.590845	0.00807399	0.11548	0.937495
SEPTIN11	789.553	261.393	857.63	443.795	448.601	604.595	524.109	319.725	178.236	172.796	276.694	304.553	663.338	195.211	431.445	0.536166	-0.899249	0.00809772	0.11548	0.937495
PPP1CC	435.275	558.038	546.575	602.456	573.351	321.554	321.987	396.607	628.89	1636.18	795.688	704.879	522.489	1249.37	663.81	1.76726	0.821513	0.0080997	0.11548	0.937495
MAPK1IP1L	1052.43	983.612	840.071	864.672	974.96	819.4	964.498	871.003	1322.3	1184.45	1262.99	1253.85	1123.1	1356.28	1062.4	1.28828	0.365446	0.0081502	0.115793	0.93632
MRPL54	278.939	524.127	155.194	272.097	189.655	475.136	343.699	148.762	264.521	176.087	148.313	235.976	194.612	85.3346	249.461	0.560026	-0.836435	0.00814819	0.115793	0.93632
NAP1L1	1560.73	885.148	1295.47	997.112	1695.89	967.707	1270.67	1440.1	2194.81	1963.89	2629.49	2381.63	990.998	1881.94	1582.54	1.55448	0.636427	0.00817523	0.115793	0.93632
SNORA71C	716.956	505.702	254.152	300.357	942.46	591.479	630.167	893.147	1212.3	1340.38	1558.51	910.982	559.795	612.427	787.772	1.79835	0.846671	0.00816974	0.115793	0.93632
SRR	26.022	51.3176	80.4857	84.454	42.1199	109.349	82.3687	25.1645	24.0015	43.8148	26.3511	64.4102	35.9021	17.1378	50.9213	0.495223	-1.01385	0.00815888	0.115793	0.93632
KIAA1279	257.978	205.489	391.838	330.818	287.04	400.74	258.324	112.481	211.378	237.399	201.916	143.586	285.285	181.404	250.405	0.64326	-0.636527	0.00819472	0.115917	0.935854
STAT1	3979.51	1704.7	2920.49	2571.67	3471.7	2003.28	1767.11	1050.11	2366.71	2436.71	1332.15	1082.06	1661.59	1078.28	2101.86	0.597437	-0.743141	0.00820971	0.115977	0.935628
TM9SF4	757.817	572.867	611.861	890.124	779.406	567.068	683.162	943.269	1614.57	797.412	722.131	1177.39	1553.18	698.254	883.465	1.54387	0.626547	0.0082438	0.116155	0.934963
APEX1	1108.13	1014.22	535.536	656.012	734.48	548.993	1074.12	812.964	1185.69	1132.66	1596.02	1543.7	1186.81	1203.73	1023.79	1.52766	0.611322	0.00823827	0.116155	0.934963
ODF3B	281.608	197.323	76.3186	146.268	162.951	259.672	170.562	75.7407	199.557	136.656	75.0897	41.2161	71.7078	38.4543	138.08	0.491807	-1.02384	0.00828664	0.116586	0.933354
PLEK	229.778	95.8903	67.8507	164.161	79.3566	139.479	202.006	60.2125	20.467	166.675	52.83	28.7752	33.8657	74.2965	101.117	0.44371	-1.17231	0.00829598	0.116586	0.933354
SWAP70	340.336	188.402	445.985	382.223	275.269	446.388	349.386	366.348	126.799	155.726	124.963	159.981	291.466	195.225	274.893	0.58448	-0.774775	0.0083154	0.116707	0.932902
HSPA12A	106.386	67.9073	64.9851	79.428	55.1329	61.2219	112.168	25.3788	68.3684	19.9434	40.76	63.9504	51.2455	19.8156	59.7637	0.52817	-0.920925	0.00832773	0.116729	0.932822
WRN	81.117	93.2632	133.997	68.5026	131.878	111.954	84.0226	112.524	209.291	229.398	217.075	71.8934	117.194	299.787	140.136	1.7849	0.835844	0.00836861	0.11715	0.931259
KCTD3	401.491	423.727	649.605	496.364	447.544	313.473	360.568	821.489	440.438	668.621	614.766	641.824	607.336	640.962	537.729	1.43385	0.519893	0.00839051	0.117304	0.930686
PTBP2	56.2226	122.758	114.667	93.7509	87.1778	56.1745	60.9916	371.142	129.753	49.0369	145.913	101.12	65.8742	556.844	143.673	2.40913	1.26851	0.00842982	0.117702	0.929218
FAM207A	162.3	160.931	180.197	199.11	218.87	205.5	202.096	174.974	441.644	299.188	235.394	173.689	406.752	342.278	243.066	1.56143	0.642867	0.00846319	0.118015	0.928062
DYNC1LI1	165.157	404.064	198.297	257.487	277.523	175.399	230.529	129.568	152.872	214.96	146.697	164.405	163.389	154.045	202.457	0.658013	-0.603813	0.00851343	0.118428	0.926547
PDCD6IP	454.031	544.769	440.486	513.218	549.53	613.486	273.898	366.047	371.214	50.7807	207.934	378.045	172.908	240.584	369.781	0.526623	-0.925159	0.00851469	0.118428	0.926547
SNORA58	78.9102	20.1871	43.832	28.945	26.3449	33.4503	28.1355	69.4704	65.1653	52.5579	60.2805	101.399	56.9371	61.261	51.9198	1.80991	0.855916	0.00858455	0.119246	0.923557
KLHL22	95.8699	143.328	155.016	114.509	93.2744	69.3822	155.816	75.394	71.4563	44.6268	61.5525	107.332	93.3368	43.0001	94.5638	0.59728	-0.743522	0.00861345	0.119494	0.922655
NAA10	608.402	792.24	406.723	420.584	692.238	463.38	721.792	383.318	411.193	541.442	390.68	422.172	343.222	326.41	494.557	0.686059	-0.543595	0.00871166	0.120547	0.918845
PSIMCT-1	120.602	37.3346	53.987	110.132	81.2501	81.5272	65.098	105.654	230.844	118.93	85.5715	97.4812	182.098	146.236	108.339	1.76951	0.823348	0.00870391	0.120547	0.918845
MLLT10	107.518	70.5105	160.075	57.0714	107.644	99.5586	133.102	111.259	174.698	239.05	329.137	125.674	112.534	202.707	145.038	1.76601	0.820497	0.00873484	0.120713	0.918247
COL8A1	1281.24	140.196	1671.05	623.41	156.283	1633.09	1474.6	403.845	163.684	168.176	477.223	374.157	526.928	652.911	696.2	0.395782	-1.33722	0.0087611	0.120921	0.917498
ECM1	1405.86	110.032	950.141	360.23	599.797	1233.08	635.054	349.977	119.92	121.698	422.336	264.242	681.503	52.7642	521.903	0.379895	-1.39633	0.00880519	0.121147	0.916688
GLA	310.118	510.585	148.177	191.949	310.191	558.882	178.45	166.454	138.605	228.536	248.242	170.986	112.729	161.137	245.36	0.554644	-0.850367	0.00881109	0.121147	0.916688
GTF2F2	378.296	352.797	266.805	265.888	409.135	237.225	271.758	546.846	385.964	345.363	552.033	340.197	418.388	577.833	382.038	1.45165	0.537695	0.00880336	0.121147	0.916688
DEDD	412.124	378.178	416.679	338.621	416.081	309.926	387.911	535.607	440.173	446.958	537.232	491.591	408.689	575.882	435.404	1.29201	0.369612	0.00883688	0.121347	0.915971
CTNS	50.0751	61.795	49.095	72.9813	28.8404	63.9158	50.2845	23.7448	45.9392	27.6835	24.8416	32.2104	40.1195	33.3375	43.2045	0.60164	-0.733028	0.00886891	0.121478	0.915502
LDB2	158.707	26.0693	130.304	78.552	49.1285	168.073	184.711	78.178	18.928	19.8775	57.1464	37.5452	27.7787	96.32	80.8085	0.419346	-1.25379	0.00886472	0.121478	0.915502
PHF17	98.7113	71.6455	95.372	98.6133	103.459	87.6913	113.256	130.025	140.317	134.485	137.772	129.14	141.034	100.244	112.983	1.364	0.447841	0.00893402	0.122215	0.912875
SAR1B	205.012	406.199	142.928	193.709	124.394	129.535	185.87	108.357	89.0483	83.7016	143.14	93.7661	188.091	84.3602	155.579	0.569745	-0.811612	0.00895274	0.122316	0.912515
C10orf2	85.7048	57.8385	79.1353	103.425	128.218	34.9452	32.7884	45.3194	227.961	220.717	104.739	116.782	191.643	147.933	112.654	2.02773	1.01987	0.00899638	0.122351	0.912392
FABP4	268.678	5.1827	206.177	40.0323	24.3961	34.3468	57.6312	3.78623	0.715242	3.74898	43.7704	30.5312	25.6462	34.2168	55.6328	0.218995	-2.19103	0.00896906	0.122351	0.912392
SENP7	112.702	63.6599	104.702	101.5	96.7812	58.456	108.66	163.955	103.465	88.427	171.653	147.013	132.886	237.496	120.811	1.61378	0.690448	0.00900057	0.122351	0.912392
WDR1	1268.9	1253.29	2175.24	1308.86	1641.25	1611.09	2166.16	1536.81	869.002	709.73	1231.17	1063.11	1330.52	923.721	1363.49	0.670421	-0.57686	0.00898158	0.122351	0.912392
TOM1	399.324	291.125	292.848	363.608	318.857	471.693	341.337	389.076	187.524	140.411	233.31	206.016	277.767	130.845	288.839	0.630911	-0.664491	0.009026	0.122543	0.911713
GRB7	601.123	249.538	515.525	578.316	281.696	1115.84	272.74	1336.04	611.305	1412.96	896.575	4515.97	366	275.467	930.65	2.60489	1.38122	0.00904333	0.122624	0.911425
MAVS	311.31	219.687	272.388	276.485	312.311	207.725	341.173	344.383	461.047	683.864	340.662	301.612	356.308	396.293	344.661	1.48514	0.570598	0.00908547	0.123041	0.90995
NME7	81.661	61.5614	108.519	60.4378	65.7791	44.9787	44.0453	112.042	111.375	68.2463	104.038	142.891	94.3486	111.891	86.5582	1.5969	0.675272	0.00911825	0.12327	0.909143
SHROOM1	240.109	71.5554	419.511	224.542	70.5065	118.829	193.504	65.311	108.016	46.5728	55.3046	75.1693	200.382	62.3207	139.402	0.456539	-1.13119	0.00912518	0.12327	0.909143
LAG3	191.238	34.0344	43.1836	65.7823	65.8335	122.516	76.9795	27.2788	17.4917	104.752	33.8368	21.6628	13.9506	28.2892	60.4878	0.409384	-1.28848	0.00914909	0.123402	0.908677
ZNF93	123.76	137.121	234.58	107.077	157.762	184.181	304.814	170.61	437.328	592.728	364.409	351.255	234.164	150.72	253.608	1.84408	0.882902	0.00915782	0.123402	0.908677
C12orf65	100.539	221.502	118.314	158.833	194.484	109.647	116.19	210.569	264.238	185.933	174.679	220.599	191.234	352.241	187.072	1.57272	0.653264	0.00917737	0.12341	0.908651
PTPN22	338.891	667.981	143.352	263.324	129.591	491.878	500.922	127.768	57.6013	437.804	186.993	94.7929	73.9941	117.664	259.468	0.431924	-1.21115	0.0091812	0.12341	0.908651
ARHGEF19	278.745	195.954	350.237	190.283	115.044	248.882	198.035	494.738	376.175	119.408	361.203	409.999	419.718	636.023	313.889	1.78538	0.836229	0.00924168	0.123713	0.907586
C11orf30	307.565	156.618	283.997	370.547	328.41	268.441	245.99	1556.71	321.697	282.898	348.03	344.171	398.043	597.388	415.036	1.9639	0.973724	0.0092862	0.123713	0.907586
DHX36	263.328	156.543	195.756	222.855	251.684	151.033	185.394	288.865	207.895	327.045	329.496	291.563	230.538	390.103	249.435	1.44968	0.535733	0.00926953	0.123713	0.907586
DYNLT3	435.295	684.808	326.811	191.704	412.471	630.023	418.154	277.902	136.968	193.206	484.462	168.305	220.577	254.138	345.345	0.559234	-0.838477	0.00927217	0.123713	0.907586
RAPGEFL1	87.7394	48.1774	176.676	121.331	76.538	178.271	55.2844	140.207	289.269	114.125	148.416	530.033	102.687	254.34	165.935	2.12664	1.08857	0.00929533	0.123713	0.907586
TLN1	1132.6	512.237	1470.92	904.572	921.778	1529.32	1272.69	898.734	514.958	709.215	687.422	739.553	881.982	517.227	906.658	0.638824	-0.646509	0.00924683	0.123713	0.907586
WBP1	745.979	1404.43	928.587	743.693	795.895	695.121	840.298	1116.01	1394.46	1011.36	1178.06	1464.5	1158.21	1311.11	1056.26	1.40289	0.488405	0.00922876	0.123713	0.907586
XRCC3	102.308	61.1373	63.5371	150.255	120.419	95.642	47.0493	87.3825	217.57	236.725	87.5509	191.036	105.616	275.658	131.563	1.88248	0.912634	0.00928061	0.123713	0.907586
UVRAG	136.624	132.425	118.319	203.824	144.309	114.288	138.424	844.796	86.6721	221.612	265.322	169.825	177.27	254.999	214.908	2.05008	1.03568	0.00931003	0.123756	0.907434
ATP9B	87.333	68.7674	75.7456	88.1704	80.957	105.321	59.5832	59.0308	69.2385	48.1472	45.6779	32.0242	40.6442	70.6547	66.521	0.642631	-0.637937	0.00935207	0.123858	0.907077
EFEMP1	622.81	103.801	439.196	597.813	61.5444	1370.07	1590.94	285.67	119.777	601.881	238.18	163.284	100.757	186.014	462.981	0.353861	-1.49874	0.0093437	0.123858	0.907077
WISP1	221.932	19.436	169.206	69.5151	20.0435	231.684	199.417	77.4211	12.3153	14.1621	72.044	13.6748	92.8466	17.3128	87.9293	0.320035	-1.6437	0.00934113	0.123858	0.907077
LACTB	83.6615	128.68	43.2345	70.6885	53.0496	80.1288	79.9798	37.0374	24.114	89.1819	39.5861	37.3965	37.4314	27.3404	59.3936	0.538597	-0.892722	0.00940299	0.123954	0.906738
SAMSN1	248.573	54.6524	23.8002	70.2044	37.0818	120.309	87.8354	74.2586	11.9973	43.3493	52.6838	24.4176	15.2293	30.1734	63.8975	0.391178	-1.3541	0.00939086	0.123954	0.906738
SNORA71B	1136.38	2754.39	716.168	189	1173.19	1825.71	1569.62	2425.5	2936.86	2320.35	6962.67	3316.17	1331.75	1848.89	2179.05	2.25807	1.17509	0.00938149	0.123954	0.906738
VWF	81.3411	17.0437	93.1617	59.8156	40.2003	28.42	224.296	53.8094	20.3864	19.3498	30.6542	25.1385	32.3002	43.3681	54.9489	0.411627	-1.28059	0.00940525	0.123954	0.906738
EMID1	87.9876	897.531	245.337	252.154	189.707	126.505	265.646	567.508	927.402	291.315	614.896	2338.48	288.529	345.608	531.329	2.6049	1.38123	0.00955187	0.124442	0.905033
GPR56	1165.63	4190.34	1805.38	1937.79	5521.16	1530.26	980.817	1921.93	542.148	911.248	1412.78	905.33	1836.77	609.621	1805.09	0.474949	-1.07416	0.0095697	0.124442	0.905033
KAT2B	154.375	86.2136	149.297	157.949	127.327	63.3461	132.685	56.9618	53.1404	76.5367	91.1148	108.67	91.1463	43.4471	99.4435	0.597415	-0.743193	0.00953587	0.124442	0.905033
MUC16	4311.46	12526.2	996.41	3520.25	4669.8	1813.28	2448.3	1681.32	2050.12	572.523	1678.83	1212.35	4230.84	418.301	3009.28	0.39093	-1.35502	0.00956527	0.124442	0.905033
NDUFA6	717.43	1240.63	425.709	683.558	796.311	730.77	731.562	553.626	573.073	521.431	440.403	317.628	669.539	367.269	626.353	0.646017	-0.630355	0.00954691	0.124442	0.905033
RPS20	14036.7	14722.7	7049.09	9504.76	14199.6	11547.9	13319.5	12514.9	25365.9	31890.4	18011.7	18483.4	16237.9	11581.5	15604.7	1.58887	0.668002	0.00958043	0.124442	0.905033
SERPINB9	112.882	58.6351	37.6369	77.0355	66.0699	63.108	71.4461	54.4057	10.275	54.1329	47.0963	16.4346	24.9076	39.6684	52.4096	0.502574	-0.992593	0.00953432	0.124442	0.905033
SYNE1	108.069	30.9577	97.1646	94.5646	45.0057	123.719	82.7982	74.5735	21.1403	41.2897	28.6616	22.193	54.9603	52.936	62.7166	0.505909	-0.983049	0.0094588	0.124442	0.905033
SYS1	378.081	401.594	524.551	395.562	383.818	445.155	372.359	460.01	755.249	388.674	481.451	692.328	622.831	653.753	496.815	1.39792	0.483279	0.00957535	0.124442	0.905033
TIGD1	52.0019	33.6954	58.4005	18.7541	45.1058	50.6523	22.5791	96.905	80.481	29.7529	126.345	34.3551	72.0146	123.533	60.3268	2.01761	1.01265	0.00955429	0.124442	0.905033
WHSC2	235.503	362.005	577.076	324.931	455.693	275.759	422.521	612.988	540.283	581.804	660.332	1311.45	355.454	452.476	512.02	1.70117	0.766528	0.0094879	0.124442	0.905033
ZNF670	28.5501	50.5855	37.7727	30.281	68.9951	39.1655	56.5076	54.3372	79.4954	79.5766	99.5165	68.9838	39.054	124.095	61.2083	1.7549	0.81139	0.00953357	0.124442	0.905033
PEX19	216.31	319.358	209.284	224.482	326.265	171.779	244.019	292.609	390.253	295.217	364.29	370.863	274.195	508.286	300.515	1.45804	0.544034	0.0095933	0.12446	0.904972
LYN	229.533	277.711	110.96	315.752	149.552	249.022	253.988	110.473	65.9236	281.739	97.9162	93.1525	134.462	80.154	175.024	0.542829	-0.881429	0.00967823	0.125411	0.901665
SRGN	1892.94	520.382	365.391	499.99	394.76	1205.04	895.443	708.87	136.875	359.266	703.457	212.904	128.538	267.485	592.238	0.435699	-1.1986	0.00970285	0.125579	0.901082
GPR141	48.5305	34.201	79.8839	94.2356	13.6018	196.236	43.3298	69.3442	5.33028	20.4608	1.97757	11.9512	36.7026	14.4238	47.8721	0.308943	-1.69459	0.00972442	0.125708	0.900638
FAS	204.952	110.067	196.723	133.324	121.91	137.534	224.868	92.8321	49.5115	105.37	114.437	50.4832	166.651	35.3124	124.57	0.542905	-0.881228	0.00976097	0.12603	0.899528
HLA-DPA1	7397.79	7769.44	1649.51	5984.95	3006.94	2325.57	7478.62	3386.7	708.618	5518.1	1426.51	1326	1616.58	2085.93	3691.52	0.451087	-1.14852	0.00977805	0.126099	0.899287
DNASE1L1	319.541	275.373	224.504	166.217	374.209	207.006	244.66	194.789	125.14	155.724	237.643	132.082	210.884	125.034	213.772	0.650544	-0.620282	0.00979011	0.126105	0.899269
KDM1A	98.4571	119.904	133.262	108.177	107.627	71.298	119.683	154.295	194.14	103.52	206.393	209.091	102.21	191.75	137.129	1.53272	0.616098	0.00983068	0.126476	0.89799
MEDAG	222.423	30.1723	99.4678	56.1668	4.98995	123.499	201.148	56.0321	7.73379	9.49888	53.7773	47.2444	4.99884	39.5668	68.3371	0.293138	-1.77035	0.00988082	0.126753	0.89704
PAIP2B	112.811	111.879	93.9393	84.6821	67.2767	58.0822	61.8853	89.8379	117.104	99.401	132.899	205.085	115.913	194.153	110.353	1.61672	0.693067	0.00986474	0.126753	0.89704
VCAM1	699.198	49.3586	472.55	300.585	337.756	841.016	561.695	360.392	48.8077	270.208	270.569	136.781	89.742	177.705	329.74	0.414521	-1.27048	0.0098874	0.126753	0.89704
LST1	57.5404	125.452	38.3953	59.8176	16.2797	62.7889	110.957	29.7976	6.95666	50.55	36.7523	15.3122	15.3298	44.2559	47.8704	0.417496	-1.26017	0.00991181	0.126766	0.896999
NES	274.799	58.7845	397.664	165.255	192.245	524.226	277.789	169.3	196.956	63.1228	147.277	59.7494	130.392	145.788	200.239	0.481763	-1.0536	0.00990964	0.126766	0.896999
HMOX1	991.553	349.922	290.848	273.892	198.22	288.22	794.007	276.175	68.2048	326.994	295.065	95.8385	162.502	263.729	333.941	0.466341	-1.10054	0.00992982	0.126846	0.896724
SMIM3	278.272	101.448	184.362	89.0291	50.3362	437.488	160.202	119.056	40.5491	40.6005	127.135	113.797	83.3713	68.4719	135.294	0.454846	-1.13655	0.00997024	0.126934	0.896422
CLEC2B	836.075	1184.08	298.894	209.054	366.209	476.82	624.636	263.047	78.0851	216.201	492.983	177.057	454.68	76.1399	410.998	0.439453	-1.18622	0.00997898	0.126934	0.896422
LOC220729	76.5392	38.6698	43.524	119.751	54.3387	42.5645	39.916	110.986	82.6755	69.3672	130.948	102.031	97.8521	119.084	80.5891	1.71819	0.780887	0.00995177	0.126934	0.896422
MYD88	171.865	232.917	195.864	206.989	284.687	210.654	282.432	73.9509	134.463	309.134	120.946	64.9182	90.4857	78.9927	175.593	0.549151	-0.864725	0.00999545	0.126934	0.896422
PTCD2	37.8503	59.8266	54.5448	48.429	54.4733	28.5079	56.7277	56.4364	138.402	82.7769	98.3651	94.655	46.9024	58.8162	65.4795	1.69832	0.764107	0.00999278	0.126934	0.896422
CHST15	252.528	97.6892	201.342	295.349	32.4346	228.449	249.053	94.874	49.159	88.2219	30.6822	42.9274	201.603	88.0814	139.457	0.435868	-1.19804	0.0100124	0.127	0.896195
RPS3	17413.6	15824.5	4654.1	11139	17354.2	10528.9	12075.4	53123.2	18859.6	30573.4	20802.6	9297.21	17115.7	18913.5	18405.3	1.89515	0.922312	0.0100596	0.127449	0.894665
RAPH1	155.157	46.9879	89.4775	66.8163	51.5034	162.074	128.364	77.9036	34.5582	32.776	63.3646	30.7442	55.1517	73.1557	76.2882	0.521321	-0.939755	0.0101077	0.127909	0.8931
OBSL1	550.722	476.119	797.925	377.649	923.303	655.995	757.444	828.034	1579.69	679.103	1156.78	1448.85	726.319	860.027	844.14	1.60349	0.681216	0.0101252	0.12798	0.892858
HEXB	345.058	608.185	230.438	237.311	408.58	328.04	409.14	261.665	219.903	215.931	357.035	222.6	181.439	128.63	296.711	0.617191	-0.696212	0.0101515	0.128163	0.892237
CPNE1	161.904	128.146	70.1351	127.484	204.825	171.652	109.241	195.487	292.176	145.07	176.309	180.175	269.733	307.854	181.442	1.61242	0.689223	0.0101762	0.128175	0.892196
USP6NL	95.7628	177.74	183.331	106.146	97.7576	121.45	146.558	113.198	203.778	225.824	247.265	260.705	173.8	208.105	168.673	1.54348	0.626188	0.0101694	0.128175	0.892196
CHST1	87.5513	424.065	189.052	172.616	33.6812	812.866	279.333	30.699	91.6396	281.704	120.61	76.1522	72.2095	49.7114	194.421	0.360269	-1.47285	0.0101941	0.128251	0.89194
CEP55	358.437	190.881	136.304	216.254	405.743	113.333	123.098	62.4287	100.42	194.263	86.1377	182.721	99.4219	84.8468	168.163	0.523381	-0.934066	0.0102221	0.128453	0.891255
AQP1	1027.63	282.556	2288.79	614.755	249.034	985.617	2021.75	566.978	194.359	227.158	613.64	538.813	702.221	428.283	767.256	0.437345	-1.19316	0.0102388	0.128515	0.891048
KIF5A	9.87402	42.5233	47.3912	38.096	54.3622	22.7833	18.1993	96.8495	155.096	93.7095	47.765	18.1635	17.278	163.833	58.9945	2.55775	1.35488	0.0103383	0.129613	0.887353
ATP5B	3448.81	4339.1	4118.45	3708.83	4065.98	4111.59	4039.28	3847.22	5623.86	7081.95	5142.42	5840.59	6236.96	3796.39	4671.53	1.34956	0.432488	0.0104526	0.129805	0.886707
DGCR6L	236.738	512.018	283.672	337.723	283.785	219.661	386.813	219.086	195.688	210.317	184.449	281.644	243.152	102.834	264.113	0.635106	-0.654932	0.0103683	0.129805	0.886707
FBN3	23.9537	7.12924	127.709	48.2596	2.35348	17.7675	9.53245	330.467	61.4875	7.2249	71.8658	35.058	234.47	177.104	82.4558	3.92641	1.97321	0.0104561	0.129805	0.886707
HNRNPH2	894.069	662.835	531.208	646.94	767.22	1567.71	515.946	494.457	388.407	662.727	589.537	513.56	413.598	455.194	650.244	0.629325	-0.668123	0.0104618	0.129805	0.886707
INTS3	347.465	256.123	415.716	341.225	290.201	363.154	305.622	573.5	540.365	351.565	521.456	509.695	363.274	363.035	395.885	1.38948	0.474545	0.0104253	0.129805	0.886707
JAK1	421.487	304.524	304.533	494.435	429.596	362.438	366.51	287.207	183.172	311.559	379.054	216.005	269.37	225.532	325.387	0.697255	-0.520241	0.0103931	0.129805	0.886707
LONP1	696.234	431.656	631.194	957.124	1588.75	674.8	615.42	398.967	704.007	520.235	279.509	521.619	533.663	373.301	637.605	0.594555	-0.750117	0.0104278	0.129805	0.886707
RGS16	391.175	63.4823	202.858	156.697	133.87	991.085	93.9293	253.712	73.6903	32.6226	145.632	117.347	63.1899	57.6409	198.352	0.364832	-1.4547	0.0103805	0.129805	0.886707
SESN2	207.931	347.926	215.355	189.788	271.199	206.183	255.127	170.808	93.9958	181.224	174.584	214.23	124.573	179.229	202.297	0.672314	-0.572793	0.0104157	0.129805	0.886707
ASCC2	438.471	456.793	392.59	430.857	460.088	362.146	478.183	378.688	259.191	329.637	291.396	382.925	378.647	226.043	376.118	0.743908	-0.426804	0.0104975	0.1301	0.885724
RPL24	10478.7	11442.1	5100.17	6738.79	11102.7	4327.85	10549.7	11658.2	17742.7	17494.4	12524.2	11570.6	9894.05	13507.3	11009.4	1.57974	0.659691	0.0105236	0.130273	0.885145
CD38	160.269	33.1232	63.5181	123.243	56.9421	83.8015	68.5987	23.5341	14.1934	105.991	31.6936	25.72	21.1182	40.7525	60.8928	0.442929	-1.17485	0.0105617	0.13054	0.884256
CLEC11A	191.579	36.6692	165.939	60.2769	119.154	250.954	143.58	78.7937	29.5968	25.0373	115.204	28.4971	111.149	31.1928	99.1158	0.430811	-1.21487	0.0105693	0.13054	0.884256
UEVLD	53.535	139.489	75.785	112.085	115.874	69.563	86.4776	37.5077	58.5706	67.1669	48.2975	57.966	77.3282	61.3786	75.7874	0.623167	-0.682309	0.0106042	0.130822	0.883321
PPP1R18	334.855	133.362	292.327	212.001	120.011	306.62	336.555	240.695	55.15	133.552	107.76	100.001	202.962	94.3045	190.725	0.537284	-0.896243	0.0106177	0.130839	0.883264
MVP	835.009	302.029	654.553	744.829	816.132	1056.41	900.19	567.821	399.162	650.694	406.59	365.499	529.07	164.294	599.449	0.580189	-0.785405	0.0106397	0.13096	0.882861
LANCL1	192.79	287.353	299.464	154.027	197.514	169.092	248.806	249.831	447.24	231.693	436.116	220.313	323.329	621.757	291.38	1.63478	0.709096	0.0106905	0.131287	0.881778
ORC6	88.0127	73.6931	91.0145	127.589	144.81	65.5088	55.9568	137.508	184.494	168.067	96.2333	150.77	99.554	225.189	122.029	1.64754	0.720313	0.010688	0.131287	0.881778
CLEC14A	121.763	41.529	182.538	116.489	69.0953	66.8261	292.58	80.7034	16.5947	64.1226	44.9754	33.2874	68.31	95.7346	92.4677	0.450895	-1.14914	0.0107297	0.131321	0.881667
IQSEC2	79.3621	77.6958	36.2119	66.3973	28.4866	137.799	43.2903	49.0516	49.8015	27.7466	26.811	30.9383	34.245	28.4844	51.1659	0.523159	-0.934678	0.0107243	0.131321	0.881667
ITCH	372.379	435.695	221.66	253.873	262.964	376.205	322.77	459.465	402.803	382.213	475.805	377.784	525.623	531.028	385.733	1.40478	0.490342	0.0107289	0.131321	0.881667
EFHC1	67.5318	75.989	102.009	58.0081	54.8917	74.6871	53.1104	178.615	59.3476	51.3233	192.815	149.776	229.96	64.1946	100.876	1.90894	0.932772	0.0107583	0.131387	0.881447
GSTA1	12.1942	85.8065	12.2085	62.4228	9.62056	25.3602	26.0845	171.402	15.4418	74.4658	47.9622	486.363	35.4504	13.5285	77.0222	3.63126	1.86047	0.0107716	0.131387	0.881447
HCK	141.04	108.499	69.3862	95.1853	55.2511	130.639	169.29	57.504	5.97004	127.024	40.1292	27.2396	31.7873	45.3112	78.8754	0.432835	-1.20811	0.0107661	0.131387	0.881447
MMP19	323.396	19.4173	123.451	66.661	62.4751	241.408	134.358	71.839	21.2262	28.6666	92.2035	29.7793	78.3459	2.35774	92.5417	0.333284	-1.58518	0.0108114	0.131724	0.880335
ITPRIPL2	324.869	135.919	337.269	382.784	189.239	953.717	306.874	307.533	188.74	237.511	139.245	173.475	193.3	123.943	285.315	0.517362	-0.950754	0.0108667	0.132153	0.878923
TMEM9B	511.218	376.138	454.151	356.762	400.311	353.717	419.788	294.993	241.855	231.815	288.037	227.189	478.203	244.137	348.451	0.697899	-0.51891	0.0108711	0.132153	0.878923
IRX3	53.5836	18.3412	52.528	113.052	28.4464	201.81	28.4907	20.8251	30.5258	20.7075	0	11.6629	35.184	41.8674	46.9303	0.319647	-1.64545	0.0109172	0.132564	0.877574
NUDT18	49.4477	110.693	63.9899	45.5658	66.2857	143.221	67.1926	50.7256	54.5442	50.4654	57.1747	39.4188	25.6083	24.771	60.6503	0.553738	-0.852726	0.0109612	0.132813	0.87676
SFXN3	247.542	394.178	324.878	154.619	182.38	296.389	346.039	133.835	150.306	88.1059	241.365	79.1407	287.753	109.629	216.869	0.559172	-0.838637	0.0109623	0.132813	0.87676
CD3E	187.138	54.2177	125.975	127.691	64.8462	114.31	111.914	62.4409	9.94928	131.628	33.2701	21.1953	22.3105	59.3877	80.4481	0.429802	-1.21826	0.011016	0.133166	0.875608
PHLDB1	114.258	16.1133	116.918	56.4826	31.1598	111.421	115.127	29.3282	26.5527	13.6973	42.1397	24.3323	82.87	23.359	57.4113	0.427305	-1.22666	0.0110073	0.133166	0.875608
ADAMTS2	656.623	43.0313	722.201	204.56	183.522	505.768	496.216	173.583	45.8025	50.7361	192.231	15.6609	402.194	68.3884	268.608	0.336445	-1.57156	0.0110396	0.133301	0.875166
EMILIN3	1.04376	1.00296	8.71481	45.0253	23.4755	24.7997	24.7409	4.91822	5.62308	591.455	44.7071	23.4716	46.7506	148.221	70.9964	6.82125	2.77004	0.0110965	0.133541	0.874387
NDRG2	124.636	458.751	393.554	263.856	139.264	159.912	411.695	483.26	313.756	484.043	662.267	152.106	1024.65	908.184	427.138	2.06801	1.04824	0.0110953	0.133541	0.874387
SLMO2	560.728	362.185	518.897	658.415	596.81	420.828	464.17	580.899	759.765	623.793	881.754	699.534	689.604	636.686	603.862	1.36031	0.443936	0.0110894	0.133541	0.874387
LOC400027	81.091	47.4578	77.9371	57.4636	77.3857	70.5884	54.345	78.2473	103.444	97.124	150.785	52.2448	150.861	115.582	86.7541	1.60791	0.685183	0.0111138	0.133601	0.87419
CENPB	417.143	322.027	223	330.189	348.52	405.656	376.949	380.941	587.337	592.206	377.142	347.496	615.467	620.845	424.637	1.45348	0.539513	0.0111366	0.133726	0.873785
PI3	137.582	14.1188	88.6402	475.66	229.621	426.119	238.286	2575.45	67.0226	2250.92	381.571	184.382	1295.15	222.48	613.357	4.33767	2.11692	0.0111916	0.134088	0.87261
SARS2	203.151	103.078	194.052	183.937	114.989	265.313	192.498	356.079	453.827	209.788	186.609	216.264	226.481	435.971	238.717	1.66088	0.73195	0.0111836	0.134088	0.87261
HIGD1A	189.173	646.636	195.992	368.964	495.337	186.367	351.556	183.377	191.406	300.78	205.567	188.873	138.453	201.54	274.573	0.5785	-0.789612	0.0112049	0.134099	0.872574
RPL22	350.844	406.08	339.72	332.853	509.85	412.841	491.309	465.954	751.589	698.925	669.592	670.271	343.879	503.063	496.198	1.44373	0.529798	0.0112429	0.134405	0.871585
ZNF14	56.3029	55.8258	63.2609	51.7599	33.3782	57.6752	57.561	62.6458	136.437	86.4975	95.7563	104.652	78.6164	42.4132	70.1988	1.6218	0.697594	0.0112922	0.134696	0.870646
ZSCAN21	62.9589	93.687	64.8636	87.7201	88.3719	52.7686	78.6416	120.971	133.208	90.7263	87.131	89.2514	109.022	150.104	93.5303	1.47582	0.561517	0.011285	0.134696	0.870646
ZNF22	133.832	191.727	152.538	118.897	118.39	150.587	114.931	319.341	153.138	148.645	189.958	323.014	159.25	216.2	177.889	1.5408	0.62368	0.0113423	0.135144	0.869203
ARFGAP3	355.472	205.836	253.654	255.853	259.213	313.509	265.61	310.161	124.925	146.296	197.678	126.475	209.079	132.528	225.449	0.652992	-0.614863	0.011391	0.135448	0.868228
FPR1	186.881	71.2798	44.9438	49.207	21.4974	143.158	155.875	81.2261	5.33559	30.5162	62.8806	13.1645	13.1809	40.9305	65.7198	0.364725	-1.45512	0.0113928	0.135448	0.868228
CENPW	468.068	387.903	260.957	391.375	1282.4	1899.51	262.297	521.79	343.875	338.639	403.73	274.816	109.804	202.568	510.552	0.442754	-1.17542	0.0114718	0.136176	0.8659
GRAMD3	409.55	512.673	208.304	447.247	101.274	250.14	172.126	184.395	81.3722	60.3587	85.9977	149.081	345.208	81.909	220.688	0.469084	-1.09208	0.0114918	0.136176	0.8659
SPARC	60311.6	6814.67	55735	19330.1	15182.4	46495.2	53028.3	20827.3	6052.63	5358.08	21537.5	5603.61	36168.6	9661.77	25864.8	0.409373	-1.28851	0.0114896	0.136176	0.8659
SNORD15B	1155.42	1093.47	563.31	1531.13	1095.32	1189.23	1126.89	4615.69	1015.61	1013.58	5415.96	1325.57	1296.62	1215.36	1689.51	2.0502	1.03576	0.011529	0.13635	0.865344
TFCP2L1	76.3339	122.806	56.4323	85.7546	35.6332	75.6064	96.6638	215.976	109.424	175.993	176.363	42.6862	231.685	92.1125	113.819	1.90168	0.927277	0.0115318	0.13635	0.865344
NUDT21	1140.6	1028.03	858.464	1595.59	1136.45	787.737	1166.51	1485.85	1766.28	2095.49	1026.4	1557.12	1247.14	2066.65	1354.16	1.45776	0.543749	0.0116419	0.137429	0.861921
ZNF629	247.482	101.893	413.755	280.803	277.708	170.996	331.809	338.441	542.081	455.815	306.595	336.257	469.727	547.899	344.376	1.64227	0.71569	0.0116485	0.137429	0.861921
CCDC111	92.4124	116.946	125.482	81.2147	152.832	170.45	132.304	176.199	208.063	238.032	326.045	151.588	111.478	171.107	161.011	1.58838	0.667553	0.0116685	0.13743	0.861919
NRBP1	452.277	480.237	507.937	431.352	432.177	648.193	367.83	389.322	258.418	217.223	320.88	428.229	353.028	384.741	405.132	0.708197	-0.497776	0.011674	0.13743	0.861919
MLF2	3118.14	1871.88	2022.76	1543.95	2185.75	1785.25	2188.77	3196.32	2610.35	2867.44	3726.01	2609.45	2107.84	3534.13	2526.29	1.4031	0.488619	0.011711	0.137716	0.861016
ZNF33A	266.504	334.665	346.194	249.829	205.37	236.356	234.226	281.603	314.788	506.707	483.949	652.457	407.839	237.252	339.839	1.54118	0.624035	0.0117289	0.137776	0.860825
ATP11A	285.835	148.816	155.452	259.92	239.72	274.648	286.072	238.532	190.853	180.521	102.661	96.7004	72.083	72.8806	186.049	0.577239	-0.792759	0.0117589	0.137869	0.860533
LINC00674	202.119	221.748	293.108	288.538	304.631	163.572	228.461	215.819	110.207	163.986	127.778	114.43	208.644	195.069	202.722	0.666993	-0.584256	0.0117623	0.137869	0.860533
PLEKHG4	77.4467	17.9106	85.9901	59.3975	117.225	79.4723	39.4708	138.364	258.874	97.1884	115.373	134.887	25.2804	295.831	110.194	2.25126	1.17073	0.0118674	0.13895	0.857142
ITGAX	205.447	69.0097	45.3031	113.406	48.3532	155.151	107.449	132.241	10.8443	50.28	29.8731	40.9769	18.8921	29.4002	75.4733	0.414119	-1.27188	0.0118866	0.139025	0.856909
GAA	263.468	472.732	526.651	357.189	876.908	332.612	329.587	294.412	262.048	247.535	250.982	428.87	262.226	167.825	362.36	0.605785	-0.723123	0.0119446	0.139401	0.855734
PEX26	182.814	263.178	247.259	179.079	176.044	140.096	177.427	73.6857	138.983	108.189	137.682	155.535	187.544	79.3199	160.488	0.644616	-0.633487	0.0119343	0.139401	0.855734
HMGB1	767.649	521.767	466.854	687.755	860.958	617.707	487.188	609.854	944.354	1198.17	1016.92	746.484	682.465	1533.91	795.859	1.52654	0.610266	0.0119581	0.139408	0.855712
ALDH1A1	78.3046	290.24	107.159	120.072	67.5792	42.9614	181.555	52.989	38.2748	39.9197	66.3474	34.9133	82.2754	114.873	94.1045	0.481516	-1.05434	0.0120369	0.140176	0.853326
SULF2	265.94	40.807	324.016	215.407	55.2251	184.714	453.955	110.953	37.3322	66.7703	89.9469	24.3189	169.218	138.208	155.487	0.41206	-1.27907	0.0120818	0.140547	0.852178
CRISPLD1	190.278	51.1616	228.463	161.217	76.062	90.9772	63.8641	283.283	148.698	219.259	201.126	8.43571	320.609	1459.07	250.178	3.07199	1.61917	0.0121186	0.140823	0.851325
PLVAP	632.141	113.752	818.568	416.211	658.021	643.987	324.519	412.224	90.0508	163.801	227.943	209.132	466.11	207.019	384.534	0.49171	-1.02412	0.012163	0.141188	0.850202
KIAA1211	93.5135	101.441	146.177	55.7905	174.432	70.8447	100.162	56.8021	62.2733	57.4767	94.1959	79.2448	42.9483	55.0282	85.0237	0.601065	-0.734408	0.0122169	0.141661	0.848751
KIAA1324	10.4251	971.557	41.5725	82.0902	449.48	85.0246	62.5393	16.7511	136.991	60.1767	137.521	35.4601	41.3644	47.1932	155.582	0.277876	-1.84749	0.0122319	0.141683	0.848683
RNF144B	125.97	166.377	273.612	128.58	141.564	131.699	226.311	188.274	48.068	107.086	93.4474	111.68	79.8295	46.8146	133.522	0.564035	-0.826142	0.0122634	0.141895	0.848032
C1orf112	86.0927	39.1039	57.9822	55.9229	82.3366	66.6782	32.7502	120.951	88.6093	86.0603	92.6297	89.2708	72.4586	108.144	77.0707	1.56357	0.644847	0.0122908	0.141946	0.847878
PRSS8	1888.75	1676.49	1760.84	1315.54	1964.26	2197.48	1113.21	2684.32	2581.67	1352.7	3536.19	6775.26	2762.08	1360.04	2354.92	1.76656	0.820945	0.0123071	0.141946	0.847878
UPF3A	129.289	117.843	143.041	181.366	197.758	221.687	122.785	252.451	338.297	191.81	174.167	275.068	187.935	233.119	197.616	1.48308	0.568595	0.0123057	0.141946	0.847878
SSR2	1387.98	1494.47	826.163	1033.66	966.107	1331.09	1195.66	1190.7	1767.38	2172.92	1811.75	1695.96	1213.59	1717.28	1414.62	1.40501	0.490585	0.0124006	0.142871	0.845056
IMPG2	33.2354	181.677	44.3534	0	209.41	75.0896	132.863	687.412	984.575	30.6667	685.678	519.804	81.9646	300.31	283.36	4.87101	2.28422	0.0124721	0.143542	0.843021
LOC253039	53.4275	77.5547	74.8472	82.3909	72.1295	59.4989	68.2778	61.416	104.551	133.693	81.8383	125.428	100.831	107.674	85.9684	1.46967	0.55549	0.0125216	0.143959	0.841761
VPS4A	559.332	410.368	532.446	544.515	751.574	499.754	591.353	662.48	694.793	677.27	763.563	880.431	696.205	717.716	641.557	1.30944	0.388948	0.0125354	0.143964	0.841747
EML2	505.583	172.358	563.617	319.304	195.271	455.879	234.261	274.728	186.735	174.576	142.598	81.3538	332.373	143.02	270.118	0.544906	-0.87592	0.0125979	0.144529	0.840046
RHBDF2	370.098	209.093	232.191	332.054	391.78	266.348	276.548	301.964	185.393	224.87	135.301	148.867	234.543	152.777	247.273	0.66495	-0.588681	0.0126408	0.144866	0.839034
MSN	4135.68	2045.03	3494.77	3269.78	3758.72	5462.61	4997.62	2782.44	1308.16	4233.8	2457.43	1629.92	2461.33	1903.9	3138.66	0.617465	-0.695572	0.0126639	0.144978	0.838698
RPL11	33050.6	33519.2	19369.5	19766.1	21999.1	16393.7	51083.5	30527.7	95768	49445.9	48423.7	50714.7	31586.5	32112.1	38125.7	1.73445	0.79448	0.012695	0.145179	0.838096
RPL30	16508.7	18358.7	10148.7	17061.4	13208.4	7795.86	20281.6	16938.9	30116.6	39363.7	17658.5	20649.9	26266.9	15058.1	19244	1.60618	0.683636	0.0127148	0.145216	0.837986
SLC16A4	47.4341	257.522	80.7332	86.9554	76.9011	95.3501	130.356	78.6676	62.3802	16.5584	48.8633	17.9419	14.5586	98.4376	79.4757	0.432381	-1.20963	0.012725	0.145216	0.837986
C14orf37	66.9643	108.107	105.971	49.4141	54.0882	64.1409	60.3233	33.5412	27.217	34.1221	44.1348	60.2287	46.7421	61.4651	58.3186	0.603018	-0.729728	0.0127527	0.145378	0.837503
GALNT10	641.282	599.169	592.511	367.488	143.546	790.089	616.07	186.295	229.645	233.584	303.045	250.098	576.51	304.326	416.69	0.55525	-0.848791	0.0127908	0.145659	0.836663
TCP11L1	65.1356	38.2674	87.9396	64.4306	54.4109	103.612	68.7257	60.678	28.1297	36.6939	37.0171	20.629	50.8909	50.8532	54.8153	0.586361	-0.77014	0.0128082	0.145704	0.83653
VWA5A	238.079	467.864	197.37	72.2449	351.669	301.517	280.484	199.046	77.1986	48.8693	319.143	79.6913	102.27	52.0952	199.11	0.458105	-1.12625	0.0128286	0.145782	0.836296
C1R	3186.12	394.471	1612.36	2215.3	838.052	2020.32	4569.12	1250.48	297.603	2248.5	634.089	759.362	790.22	479.807	1521.13	0.435234	-1.20014	0.0128945	0.146377	0.834528
TMEM8B	73.4074	76.8188	113.166	49.7439	71.2157	106.572	54.6694	162.648	97.6838	52.0237	149.253	138.577	110.67	226.981	105.959	1.72388	0.785659	0.0129197	0.146509	0.834134
TFPI	145.572	72.4681	114.213	92.5145	88.4719	65.4232	175.962	117.281	12.7688	18.9075	55.8006	28.3478	48.7525	73.9251	79.3148	0.468931	-1.09255	0.0129427	0.146617	0.833817
CD7	171.158	44.7578	69.2083	123.407	54.1816	101.571	118.518	47.0979	15.9664	123.97	30.2978	15.6659	25.3196	46.6907	70.5578	0.444869	-1.16855	0.0131024	0.147448	0.831361
CYLD	234.841	88.1629	225.83	244.521	177.312	174.342	183.463	129.924	91.547	182.461	94.9945	120.669	129.034	115.968	156.648	0.650246	-0.620943	0.0131111	0.147448	0.831361
IQCB1	241.53	195.683	162.305	232.243	289.639	125.038	164.095	321.373	360.562	189.224	420.125	275.319	196.998	460.01	259.582	1.57603	0.656295	0.0130568	0.147448	0.831361
NCF2	171.465	95.884	66.6371	143.147	77.5626	158.433	174.238	63.2445	19.1133	155.902	62.5885	34.0582	35.0377	69.0498	94.7401	0.491662	-1.02426	0.0130745	0.147448	0.831361
PHC1	195.584	124.87	214.38	128.794	170.811	88.9653	105.069	389.62	197.272	91.5697	227.749	212.706	229.15	479.727	204.019	1.77908	0.831132	0.0130721	0.147448	0.831361
TCTEX1D4	120.816	83.8387	127.218	22.5796	32.599	106.359	38.1371	49.9982	21.2957	5.5324	64.113	31.4977	33.7215	15.0562	53.7688	0.412103	-1.27892	0.0130521	0.147448	0.831361
LOC730101	38.682	14.7156	60.4637	44.5898	25.6122	33.6021	51.6472	78.3646	31.3846	52.1198	57.2507	115.271	52.3964	132.592	56.3352	1.9406	0.956502	0.0131116	0.147448	0.831361
FOLR2	176.225	51.7312	67.5017	35.2447	32.7632	40.3117	174.596	23.519	14.3685	31.4751	55.88	11.4672	7.77558	78.1179	57.2126	0.380504	-1.39402	0.0131765	0.147717	0.830571
IGLL5	5765.92	500.811	774.466	5588.75	1004.26	901.077	1131.24	498.143	492.312	520.586	892.573	870.242	840.791	2088.4	1562.11	0.395642	-1.33773	0.0131735	0.147717	0.830571
SOGA1	176.652	61.6838	140.953	140.947	138.827	213.045	116.37	222.231	413.637	84.0416	184.275	296.19	435.073	178.414	200.167	1.83768	0.877885	0.013163	0.147717	0.830571
THSD7A	29.9478	30.7067	63.2731	49.6433	9.9636	5.19222	36.452	138.684	26.7815	13.3019	46.2961	229.348	50.0465	121.281	60.7798	2.81713	1.49423	0.013233	0.148196	0.829164
HLTF	326.362	298.59	361.365	328.643	388.597	212.731	225.668	424.13	508.807	317.811	523.63	555.075	269.67	551.838	378.065	1.47101	0.556808	0.0132594	0.148338	0.828748
EXOSC8	512.94	387.05	377.546	438.594	691.254	416.16	330.569	536.337	894.401	610.094	555.774	669.72	492.99	768.152	548.684	1.4354	0.521449	0.0133012	0.148603	0.827973
ZNF571	36.019	44.708	41.4909	34.8924	21.0085	31.6262	55.4534	45.298	83.9475	49.599	58.5453	54.4132	60.1895	64.9198	48.7222	1.58138	0.661181	0.0133106	0.148603	0.827973
IRF4	96.9917	12.8848	11.9517	154.158	29.498	25.9055	22.1578	18.4984	8.6851	20.5503	0	18.4317	19.6812	24.5778	33.1409	0.307793	-1.69997	0.0134128	0.14959	0.825098
ZNF90	57.0718	73.2729	118.918	69.802	203.146	31.1141	64.8458	51.7213	423.806	247.842	198.14	241.36	79.4328	122.131	141.615	2.21459	1.14704	0.01347	0.150073	0.823698
NAGLU	178.218	188.782	311.886	156.801	145.276	298.26	170.691	128.571	113.065	75.9319	124.345	220.773	77.5413	146.242	166.884	0.611112	-0.710491	0.0134901	0.150142	0.823498
LOC100170939	71.4203	135.027	154.926	27.5785	61.5001	87.3257	133.399	253.614	161.17	80.1678	438.308	131.974	129.652	158.732	144.628	2.02481	1.01779	0.0135062	0.150166	0.823429
KIAA1324L	90.2066	55.1113	99.6357	40.8716	75.9493	29.7139	60.5877	136.661	86.3431	107.005	103.504	88.4871	123.341	85.6027	84.5014	1.62014	0.696122	0.0135684	0.150703	0.82188
CDK6	138.912	51.7854	260.22	127.017	206.754	140.7	162.032	313.661	591.817	67.1436	318.499	69.1903	403.888	694.895	253.322	2.26297	1.17822	0.0136268	0.151031	0.820933
FAP	413.856	37.4888	397.836	121.203	123.686	571.571	297.068	109.964	37.7823	38.7366	197.541	105.459	235.819	25.3519	193.812	0.380922	-1.39243	0.0136176	0.151031	0.820933
TMEFF1	111.42	202.152	340.24	184.529	313.113	120.546	140.779	583.433	315.175	108.328	292.388	392.36	238.04	897.751	302.875	2.00172	1.00124	0.0136399	0.151031	0.820933
TMEM246	70.0142	21.8702	44.0919	39.3934	15.9021	37.3574	102.155	71.3478	143.698	50.0283	105.751	37.2137	108.907	183.004	73.6238	2.1362	1.09505	0.013733	0.151906	0.818424
DOCK11	105.432	72.6684	103.815	90.317	50.2166	90.8281	99.975	55.7604	11.4417	86.7794	48.3498	27.4652	52.3218	52.2816	67.6894	0.54411	-0.878031	0.0137816	0.152222	0.817522
ZFP30	46.4508	35.0388	35.3778	43.8604	24.842	20.9437	66.7605	49.2457	112.055	58.3853	62.1155	45.7491	59.7389	84.591	53.2253	1.73111	0.791694	0.0137897	0.152222	0.817522
AOX1	32.2764	18.8521	57.6981	110.337	9.87955	12.4441	202.25	50.1589	16.7923	12.4067	0	12.3847	18.2526	16.563	40.7354	0.281299	-1.82982	0.0138508	0.152741	0.816045
RAD21	1093.17	946.331	1764.82	2057.08	903.987	956.65	1229.88	1496.5	1524.41	2523.54	2618.84	1206.24	2347.41	2224.23	1635.22	1.55708	0.638844	0.0138951	0.153072	0.815103
MSL1	375.827	237.478	555.025	460.474	177.338	274.2	168.367	542.638	454.538	265.092	388.361	2749.11	253.5	581.106	534.504	2.32842	1.21935	0.0139469	0.153487	0.813929
COQ2	133.241	168.068	84.5088	78.3113	116.972	142.316	107.788	56.9596	84.3241	70.1135	114.738	83.7714	79.692	46.4465	97.6607	0.643315	-0.636404	0.0140338	0.153974	0.812552
DHCR24	1258.27	5954.64	2809.3	3932.9	3969.77	5075.13	4131.69	2423.35	2286.56	3135.91	1635.81	1297.6	3291.41	719.957	2994.45	0.544996	-0.875681	0.0140469	0.153974	0.812552
ITGB3	269.638	78.1301	273.435	247.722	55.17	159.716	284.61	74.6755	13.0563	203.85	28.9066	50.9576	141.427	50.9638	138.018	0.409421	-1.28834	0.0140172	0.153974	0.812552
LXN	249.501	100.013	167.836	158.164	177.787	165.191	269.144	155.245	62.9514	59.505	131.206	176.819	101.868	56.7646	145.143	0.576557	-0.794464	0.0140482	0.153974	0.812552
TMEM158	273.696	27.1927	148.661	88.4949	66.8699	482.754	100.2	76.6801	22.3283	39.658	90.8846	97.6128	91.2158	76.5815	120.202	0.414726	-1.26977	0.0140632	0.153983	0.812528
GRHL2	209.984	147.881	176.549	212.388	133.323	270.406	119.793	282.633	251.599	247.648	221	299.298	371.313	198.604	224.459	1.47489	0.560603	0.0141267	0.154521	0.811012
PTK2	457.772	1054.33	932.792	678.198	719.661	636.246	946.367	902.532	699.473	2332.94	1677.91	710.651	1723.39	1046.1	1037.03	1.67638	0.745349	0.0141655	0.154789	0.81026
CNIH2	49.2079	23.5973	55.8727	46.8401	49.21	45.5514	14.1117	82.6876	59.053	29.3342	48.5114	67.5228	68.3431	264.494	64.5955	2.1879	1.12955	0.0142504	0.155152	0.809243
HNRPLL	150.258	181.91	182.5	156.559	171.002	160.227	133.799	216.549	160.734	198.336	260.223	182.274	227.671	306.652	192.05	1.36599	0.449945	0.0142561	0.155152	0.809243
NUFIP1	59.0224	61.8932	62.4748	57.4377	101.846	59.3878	44.6811	53.3292	175.344	90.4673	111.916	100.788	65.4713	144.505	84.8973	1.66595	0.736348	0.0142409	0.155152	0.809243
RAMP1	126.721	980.522	155.772	81.1353	76.2101	402.48	290.914	56.6297	110.14	105.564	305.544	132.709	50.3421	58.5433	209.516	0.386894	-1.36999	0.0142364	0.155152	0.809243
PTEN	665.519	699.98	581.546	716.746	690.786	409.704	496.561	259.12	510.399	431.31	328.896	248.212	663.365	357.644	504.271	0.656576	-0.606966	0.0142731	0.15518	0.809163
ARF3	1883.89	1617.94	1887.25	1509.6	1636.42	1762.19	1727.07	2348.86	1759.2	1942.75	1936.31	2357.99	2163.85	2224.25	1911.26	1.22515	0.29296	0.0143363	0.155399	0.808553
MAPK8IP1	146.473	279.849	198.216	218.31	348.578	140.8	138.257	222.937	1122.79	157.52	309.38	658.574	150.611	416.482	322.056	2.06979	1.04948	0.0143249	0.155399	0.808553
MEIS2	247.892	162.698	234.101	218.914	105.993	245.367	231.576	221.008	523.294	177.984	279.159	486.374	144.452	974.939	303.839	1.94195	0.957509	0.0143089	0.155399	0.808553
TERF2	216.13	220.511	152.114	219.32	298.436	200.283	225.554	299.475	348.369	248.093	256.876	392.605	253.768	305.753	259.806	1.37415	0.458541	0.0143599	0.155499	0.808273
C1orf63	128.081	171.601	200.761	130.024	74.7081	133.459	86.1714	221.045	168.711	206.66	201.047	154.045	205.221	225.332	164.776	1.49413	0.579304	0.0143891	0.155577	0.808055
LOX	1255.83	91.4979	785.802	306.964	334.623	767.061	1312.27	488.83	100.844	112.236	462.081	228.297	486.631	145.239	491.301	0.416551	-1.26343	0.0143961	0.155577	0.808055
MAGEC2	2.89427	61.7417	3.70451	40.5233	251.691	21.1043	10.0502	394.197	2.88085	2.89463	40.2368	7.82879	8.94082	7.82716	61.1797	0.220401	-2.1818	0.0144103	0.155577	0.808055
ZNF682	34.3896	56.2364	98.0012	26.2569	53.0459	17.2637	34.1164	32.8422	174.973	71.2868	108.582	124.733	46.7527	98.3883	69.7763	2.06604	1.04687	0.0144618	0.155977	0.806939
FAM173A	184.109	188.826	183.198	162.815	230.377	262.745	218.854	175.502	98.0484	158.899	129.164	101.883	206.865	113.723	172.501	0.688007	-0.539504	0.0145	0.15604	0.806765
LAP3	952.09	784.008	916.144	896.282	1055.42	834.771	897.61	480.118	702.268	1017.4	763.453	528.648	571.697	487.023	777.638	0.717917	-0.47811	0.0145109	0.15604	0.806765
PLCG1	536.8	236.147	689.717	521.718	476.848	332.82	391.601	906.608	729.4	283.356	531.174	851.935	704.205	1571.28	625.972	1.75112	0.808282	0.0145004	0.15604	0.806765
AKIP1	83.6219	136.045	85.565	113.027	141.625	78.0681	107.93	88.733	63.8085	57.3077	55.9454	87.4611	93.3398	52.6612	88.9385	0.665849	-0.586734	0.0146218	0.156144	0.806474
CAD	207.159	114.353	295.757	234.42	307.632	145.519	218.36	296.067	419.382	283.408	232.849	351.384	357.516	358.258	273.005	1.5102	0.594736	0.0145542	0.156144	0.806474
GAS5	3144.08	4911.42	1364.61	2253.09	4559.09	1905.26	4744.82	2939.62	13530.6	11645	5724.39	4532.86	3624.28	3200.61	4862.84	1.97529	0.982068	0.0145856	0.156144	0.806474
GGH	207.401	320.652	91.5505	185.014	187.234	310.541	145.808	257.882	347.961	411.055	298.634	484.65	174.339	450.906	276.688	1.67672	0.745645	0.0145606	0.156144	0.806474
SDF2	499.192	680.075	334.458	316.631	384.602	316.408	457.732	603.387	555.582	464.492	660.626	1052.35	435.386	835.862	542.627	1.54127	0.624124	0.0146109	0.156144	0.806474
SPOCK3	16.5434	18.584	16.5605	35.3222	13.5665	0.024977	0.0181006	19.9925	46.5144	104.389	38.0825	14.3364	4.30319	437.473	54.6936	6.73286	2.75122	0.0146159	0.156144	0.806474
TFDP2	422.464	343.118	260.976	248.943	298.569	258.502	271.942	426.648	396.794	404.818	473.352	363.974	284.023	729.024	370.225	1.46326	0.549185	0.0145994	0.156144	0.806474
ATP6V1B1	2403.24	441.578	937.487	918.329	489.126	1299.75	1105.52	1088.81	3445	4494.21	2221.77	906.854	3230.3	730.715	1693.76	2.12207	1.08547	0.0146421	0.156207	0.8063
BCL7B	97.2746	202.355	115.884	161.759	178.305	125.527	114.637	85.3376	116.516	114.87	86.4121	107.011	93.263	88.9411	120.578	0.693741	-0.527531	0.0146947	0.156553	0.805337
GYG2	34.8025	111.787	46.2076	86.7446	37.2683	64.9728	52.2354	45.5115	15.5281	40.9106	22.7224	23.5151	22.3926	57.8876	47.3204	0.52407	-0.93217	0.0147036	0.156553	0.805337
HHIPL1	97.1753	47.9143	123.369	50.5466	32.0558	93.7366	94.574	33.3298	38.9975	28.9381	40.3573	14.9425	54.2342	72.3076	58.7485	0.520073	-0.943215	0.0148236	0.157601	0.802442
IRAK1	137.009	185.972	134.197	181.538	230.904	131.835	159.102	82.0615	106.756	184.514	87.1709	120.008	111.574	87.8044	138.603	0.671287	-0.574999	0.014844	0.157601	0.802442
LYPLAL1	60.5136	66.304	74.2866	43.6759	175.831	54.08	67.4522	26.8828	22.4791	21.4578	73.8208	18.2597	19.8645	75.2756	57.1559	0.474275	-1.0762	0.0148457	0.157601	0.802442
RCN3	2031.67	196.339	1203.5	672.945	369.385	2089.35	1472.3	613.704	399.455	175.904	612.832	288.687	949.513	593.502	833.506	0.4517	-1.14656	0.0148941	0.157959	0.801455
LOC100506714	71.667	111.38	53.9539	55.0795	63.1818	72.6467	80.8278	45.6779	52.9899	75.8666	47.7362	28.1	24.4327	30.8718	58.1723	0.597505	-0.742977	0.0149341	0.158014	0.801305
PLAUR	1754.09	225.598	639.252	602.317	399.916	1911	683.443	859.725	108.055	438.846	477.592	283.885	389.123	250.795	644.546	0.451186	-1.14821	0.0149489	0.158014	0.801305
ZNF618	329.217	241.781	444.488	315.265	293.425	316.191	290.726	360.472	467.601	437.409	361.67	395.793	418.637	971.678	403.168	1.5295	0.61306	0.0149577	0.158014	0.801305
THAP9-AS1	522.465	576.94	346.829	395.981	621.058	592.082	380.346	707.709	704.434	562.435	782.949	581.08	555.622	900.176	587.865	1.39561	0.480898	0.0149275	0.158014	0.801305
FUT11	316.915	127.382	379.154	296.277	274.023	256.214	344.685	223.752	206.284	159.819	149.945	199.409	239.083	159.958	238.064	0.66973	-0.578348	0.01499	0.158201	0.800792
KLHDC3	862.455	678.608	854.1	795.1	851.874	1062.95	839.332	1463.4	755.187	1130.83	975.345	1234.24	1300.63	1094.28	992.738	1.33793	0.420003	0.0150083	0.158238	0.800689
ARL6IP6	209.094	136.178	132.197	196.292	321.463	171.033	157.423	312.043	271.72	338.45	324.398	175.535	246.124	315.338	236.235	1.49953	0.584515	0.0150902	0.158947	0.798747
UBE2Q2	179.809	284.024	307.399	137.178	137.472	166.93	273.818	160.54	132.358	114.874	178.294	132.096	123.637	144.964	176.671	0.6637	-0.591397	0.0151064	0.158963	0.798705
XPO1	384.089	287.615	261.299	281.497	382.16	381.106	236.532	301.805	420.718	656.658	786.017	301.656	358.257	608.564	403.426	1.55168	0.633828	0.0151605	0.159377	0.797575
ACAA1	395.663	690.512	402.397	492.819	440.332	555.37	567.035	346.746	441.936	552.613	279.166	220.147	277.443	255.516	422.692	0.669316	-0.57924	0.0151995	0.159631	0.796882
GSTA4	70.4337	193.422	82.0133	52.5362	86.8856	49.3738	91.933	91.8112	82.8743	120.633	178.821	267.088	268.119	149.972	127.565	1.85408	0.890706	0.015224	0.159733	0.796604
MIS18BP1	249.996	179.286	283.11	219.103	247.266	214.58	299.502	290.171	349.914	610.83	472.259	256.433	209.401	379.694	304.396	1.51787	0.602045	0.0152897	0.159958	0.795995
TROVE2	167.232	154.584	239.209	183.294	225.744	173.612	173.28	234.462	286.82	203.994	297.649	282.705	207.594	246.179	219.74	1.3378	0.419863	0.0152845	0.159958	0.795995
TTC14	187.933	80.1592	149.682	254.304	110.475	154.344	129.109	286.506	154.704	257.419	208.782	272.784	181.626	305.114	195.21	1.56554	0.646662	0.0152789	0.159958	0.795995
RHOA	2414.58	4143.07	2621.54	2417.52	3005.89	3179.45	3098.06	1985.21	2172.98	3030.8	2346.65	2237.41	1908.36	1914.46	2605.43	0.74675	-0.421303	0.015384	0.160633	0.794166
USP31	235.969	238.074	262.749	248.784	251.85	314.861	290.669	166.207	173.353	265.514	139.548	258.791	137.552	177.625	225.825	0.714355	-0.485286	0.0153694	0.160633	0.794166
C1orf54	298.508	460.511	186.204	154.705	121.516	252.022	364.025	114.987	82.6538	173.499	161.564	96.9894	97.074	288.985	203.803	0.551279	-0.859145	0.0154076	0.160724	0.79392
TAGAP	164.977	50.7761	56.0592	99.0603	45.0462	73.6506	76.9194	65.1326	12.7117	67.2091	41.0503	14.4062	38.2677	41.6394	60.4933	0.492303	-1.02238	0.0154762	0.161284	0.792408
PPM1M	98.2202	58.8138	162.606	78.6242	41.8565	74.3589	132.747	49.4069	42.3324	53.3742	51.6508	26.7306	48.9484	91.2452	72.2083	0.559808	-0.836996	0.0155089	0.161469	0.79191
GOLGA4	200.737	265.908	253.786	265.768	215.231	260.603	226.935	186.068	196.318	231.738	135.852	208.981	131.439	158.273	209.831	0.738859	-0.436628	0.0155343	0.16154	0.791721
IST1	656.04	668.734	677.744	678.336	1327.12	586.808	615.796	1264.22	813.923	897.53	1188.75	1179.37	990.789	1121.29	904.747	1.43082	0.516845	0.0155605	0.16154	0.791721
MLH3	87.5431	77.0827	74.8513	74.9208	75.7069	61.3652	70.6717	74.1673	75.6647	143.388	105.792	156.152	85.1812	131.35	92.417	1.47921	0.564829	0.0155534	0.16154	0.791721
SMARCAL1	140.419	132.072	130.178	98.3919	97.9523	127.027	157.598	178.472	183.595	120.726	190.136	166.902	168.101	187.09	148.476	1.3549	0.438183	0.0156019	0.161813	0.790986
RPL27	10802.1	10894.5	5853.27	6515.45	7742.24	7112.39	13473.3	8701.92	18832.7	18385.3	13906.7	12106.2	8080.79	16950.5	11382.7	1.55387	0.635862	0.0156926	0.162536	0.78905
THY1	3052.1	6222.32	4230.06	2291.61	3941.77	3250.53	3668.85	2283.73	1849.34	522.778	2280.28	626.096	4440.29	1796.22	2889.71	0.517391	-0.950673	0.0157017	0.162536	0.78905
TDRKH	86.2214	65.2719	121.123	102.772	48.5077	124.259	56.5242	84.0787	149.695	228.765	90.1921	139.69	122.942	188.286	114.881	1.66362	0.734329	0.0157784	0.163174	0.787349
MGEA5	994.91	760.475	964.834	918.531	975.059	739.092	812.169	735.693	1265.5	1544.66	1633.22	789.512	1309.01	1508.86	1067.97	1.42467	0.510625	0.0158246	0.163496	0.786492
MEIS1	634.194	627.117	1558.05	778.263	1146.68	1189.69	573.003	1363.85	1541.32	1170.97	1405.15	1339.24	1205.19	1834.68	1169.1	1.51524	0.599542	0.0158408	0.163506	0.786465
THAP1	101.471	165.803	86.521	103.578	80.0674	123.712	129.248	141.555	144.446	183.993	174.031	162.666	198.368	121.378	136.917	1.4292	0.515205	0.0159328	0.164299	0.784365
YY1	725.728	703.179	621.882	862.429	626.736	727.607	659.207	681.608	900.685	1257.26	794.898	775.785	1204.17	1013.09	825.304	1.34552	0.428165	0.0159491	0.164311	0.784333
GADD45B	1200.67	150.785	483.299	354.363	127.06	1128.68	787.978	209.138	159.995	183.651	389.032	107.794	627.843	83.9818	428.162	0.41535	-1.2676	0.0159686	0.164355	0.784218
ODC1	823.51	1395.2	516.648	797.064	964.578	562.11	665.631	899.729	1600.19	923.031	1218.84	1662.13	648.51	3077.09	1125.3	1.75207	0.809062	0.0159994	0.164515	0.783795
FAM102A	290.473	348.429	230.737	288.466	110.424	241.939	323.677	144.113	142.314	126.125	117.534	121.55	278.827	211.762	212.598	0.621823	-0.685424	0.0160933	0.165324	0.781665
HPS5	197.915	213.778	298.417	235.848	328.762	121.855	252.876	165.269	123.451	129.147	128.444	186.49	187.575	194.887	197.48	0.674729	-0.567621	0.0161094	0.165332	0.781643
COL6A3	325.848	35.1241	546.846	159.277	132.594	417.085	217.522	91.8845	44.3135	33.0136	132.19	123.892	172.852	0.0159737	173.747	0.324845	-1.62218	0.0161881	0.165748	0.780552
WIPF1	433.031	159.553	508.805	363.43	154.924	351.074	320.293	180.625	62.451	290.297	155.013	85.815	265.421	202.84	252.398	0.541992	-0.883656	0.016196	0.165748	0.780552
HYDIN	75.658	261.493	160.051	113.367	112.937	104.779	122.571	210.921	279.009	84.8852	253.524	329.503	272.03	194.287	183.93	1.70873	0.772921	0.0161902	0.165748	0.780552
IGFBP4	1395.07	674.779	1616.53	1107.75	344.809	1073.11	2566.34	812.849	199.744	447.028	545.288	393.34	811.228	1189.45	941.238	0.500818	-0.997642	0.0162295	0.165778	0.780474
INMT	62.1409	28.2953	78.9886	87.2294	0.205138	7.19499	532.209	27.586	26.2745	25.1934	18.9198	11.7796	0.20999	11.7798	65.5719	0.150027	-2.73671	0.0162167	0.165778	0.780474
CFH	805.652	122.273	517.235	562.134	249.874	605.933	858.209	348.355	216.399	124.16	457.476	138.421	265.156	357.52	402.057	0.512126	-0.96543	0.0162634	0.165821	0.780362
MALT1	73.8904	75.6225	128.085	80.5874	75.8624	74.9487	60.8707	54.5469	26.0064	91.8916	40.0074	42.2179	41.0961	54.9813	65.7582	0.611602	-0.709336	0.0162951	0.165821	0.780362
SLC41A2	115.958	144.292	71.2341	119.675	182.672	192.467	110.971	141.03	46.6769	117.948	63.7974	43.1284	74.1042	61.5172	106.105	0.582051	-0.780784	0.0162918	0.165821	0.780362
PAR-SN	80.2204	41.5819	334.511	86.749	100.338	22.9446	59.8398	354.093	129.212	102.945	196.49	211.915	236.085	413.954	169.348	2.27204	1.18399	0.0162795	0.165821	0.780362
HLA-DPB1	4086.46	4935.35	1940.39	3363.86	1526.91	2215.07	4930.4	1652.56	343.996	4244.36	1433.95	1018.29	1107.47	1531.98	2452.22	0.492591	-1.02154	0.0163437	0.166002	0.779886
RFX3	86.8502	169.402	147.65	157.993	163.528	91.8634	132.419	223.389	175.561	233.068	218.431	183.317	146.935	171.871	164.448	1.42591	0.511887	0.0163429	0.166002	0.779886
MYH9	10797.2	2005.14	14497.2	6122.56	7102.52	13798.3	10613.3	6911.6	4381.06	3945.69	5508.27	4872.66	7096.35	1595.18	7089.08	0.528186	-0.920882	0.0164026	0.166347	0.778984
SMOX	84.2319	74.6988	41.9641	39.4542	35.0399	65.8065	52.3472	71.212	68.5472	80.8627	120.065	42.0812	91.4863	287.971	82.5549	1.94934	0.962985	0.0164085	0.166347	0.778984
METTL15	59.1035	70.8723	48.7046	63.6871	70.6824	70.0136	42.206	30.7939	41.9621	60.0313	43.5064	31.4368	35.0359	41.2504	50.6633	0.663341	-0.592177	0.0164493	0.166605	0.778312
NACC2	552.027	381.666	401.856	342.496	74.4365	455.069	677.752	198.929	208.505	134.979	188.859	129.799	302.134	378.62	316.223	0.533591	-0.906194	0.0164647	0.166605	0.778312
FCGBP	241.392	706.901	53.9142	305.758	44.6361	111.156	262.655	141.213	27.0277	75.1148	2.60845	68.677	127.702	142.043	165.057	0.336533	-1.57118	0.0164955	0.166718	0.778019
ZNF607	88.0123	99.2784	109.092	96.7634	64.5164	112.179	177.601	143.597	255.632	207.442	139.4	97.8158	183.925	141.892	136.939	1.56729	0.648273	0.0165067	0.166718	0.778019
ZNF397	29.0134	31.1174	53.7075	43.2817	62.2621	30.9236	39.0213	39.5464	52.7952	125.975	73.9363	51.7693	71.6291	68.0837	55.2187	1.68047	0.748864	0.0165367	0.166865	0.777635
NFE2L2	689.684	657.203	667.044	669.487	711.464	713.78	701.351	570.916	424.014	585.334	632.348	396.934	652.229	488.187	611.427	0.779608	-0.35918	0.0165785	0.16713	0.776945
AHDC1	60.8425	22.2087	70.2645	81.6593	92.982	47.9653	41.6559	139.214	99.1115	111.383	52.2176	127.514	161.302	55.7667	83.1491	1.79349	0.842774	0.0166462	0.167656	0.77558
ALAS1	202.323	247.403	247.631	191.708	310.082	249.379	179.83	199.249	145.96	203.244	154.018	186.197	163.062	162.121	203.015	0.745489	-0.423741	0.0166752	0.167792	0.775229
RBPMS	312.401	391.543	561.942	225.612	164.345	726.956	525.8	295.374	161.912	72.9225	323.443	133.619	283.071	286.296	318.946	0.534494	-0.903753	0.0167214	0.167845	0.775092
SLC2A6	74.7544	145.027	43.6643	86.3881	43.5184	72.1518	144.032	47.5226	30.7599	75.642	25.0416	40.6717	18.9231	76.6447	66.053	0.513792	-0.960744	0.0166975	0.167845	0.775092
ZFAT	50.6008	28.2371	67.2236	84.2246	30.864	35.6597	41.031	49.74	72.5907	108.003	56.6518	316.024	56.5528	53.4024	75.0575	2.12755	1.08919	0.016727	0.167845	0.775092
EPHB3	107.045	30.7936	200.251	76.8849	22.82	57.0631	49.8118	61.3523	86.5945	190.404	140.557	71.0955	363.393	356.046	129.579	2.34405	1.229	0.0168357	0.168778	0.772684
FBXL17	108.28	105.486	60.3767	58.5032	63.9933	67.6837	91.7701	163.684	77.4794	142.749	160.943	106.598	119.365	82.4218	100.667	1.53834	0.621373	0.0168609	0.168874	0.772437
UBE3D	84.3125	69.2555	85.4113	40.4566	133.313	56.5985	90.8148	134.497	66.6584	170.98	172.476	62.8739	235.388	138.87	110.136	1.75966	0.815298	0.0169047	0.169	0.772114
FOXP1	434.043	237.702	581.891	335.925	277.201	777.554	422.104	247.59	318.729	161.146	306.721	230.19	323.525	338.685	356.643	0.627486	-0.672344	0.0168911	0.169	0.772114
FAM227B	31.4024	69.1703	31.4292	26.901	44.8118	38.5908	30.0221	62.3506	102.168	37.1393	95.6864	26.7907	73.472	90.3756	54.3079	1.79833	0.846654	0.0171245	0.170414	0.768494
THEMIS2	737.616	164.766	428.202	466.225	297.289	473.426	474.676	495.62	199.854	267.108	210.734	277.01	146.2	126.932	340.404	0.565627	-0.822077	0.0171134	0.170414	0.768494
KDELR3	316.744	215.742	272.255	145.977	144.125	282.312	329.805	186.233	109.224	46.7904	209.489	67.0065	220.431	114.033	190.012	0.557301	-0.843472	0.0171408	0.170414	0.768494
NEDD9	377.984	143.956	292.178	154.117	173.258	262.775	254.318	231.487	66.9372	93.0469	155.063	85.7072	165.41	180.076	188.308	0.588332	-0.765298	0.0171359	0.170414	0.768494
NEU1	562.379	1768.77	586.494	743.47	1537.88	844.28	918.163	826.721	727.128	571.44	623.702	634.428	558.535	417.494	808.634	0.62586	-0.676088	0.0171164	0.170414	0.768494
SF3B3	1090.53	879.946	1115.26	1191.34	3097	990.59	929.173	2155.4	2396.98	1643.6	1971.47	1950.14	1859.99	3039.17	1736.47	1.61554	0.692012	0.0170902	0.170414	0.768494
NUDCD1	86.8597	65.8775	76.7125	111.814	57.8941	75.4968	69.2186	102.648	69.747	152.289	147.484	110.934	103.879	111.97	95.916	1.47278	0.558537	0.0172043	0.170889	0.767287
TRMT6	153.267	155.518	90.1976	89.2241	210.099	132.901	101.546	153.995	336.891	192.318	234.161	177.977	113.9	289.807	173.7	1.6099	0.686968	0.0172219	0.170906	0.767243
AK1	1040.47	995.645	318.878	788.632	245.14	967.155	563.08	468.876	383.415	291.523	216.962	229.241	577.475	567.586	546.72	0.555487	-0.848175	0.0172521	0.171049	0.76688
ATP6V0E1	3617.26	8385	3013.98	3634.08	2576.52	2698.27	5431.25	2573.67	2055.73	2980.52	3574.89	2395.31	2891.33	2194.62	3430.17	0.635704	-0.653572	0.0172986	0.171109	0.766727
FAM160A1	79.0033	61.7139	75.9191	75.9526	76.3173	44.1849	51.368	69.9086	68.4285	112.48	94.9826	98.0963	145.022	100.532	82.4221	1.49029	0.575593	0.0173175	0.171109	0.766727
GRK5	94.5168	55.8612	91.4872	75.3225	39.1318	59.9012	156.98	50.3792	18.1016	34.643	29.6728	19.3794	26.8108	104.949	61.2241	0.49224	-1.02257	0.0173215	0.171109	0.766727
UBASH3B	104.871	58.0964	59.6637	60.8158	163.094	98.0149	72.7776	18.5762	59.5302	78.1023	57.4025	28.265	64.6469	34.7275	68.4703	0.5505	-0.861187	0.0173165	0.171109	0.766727
ESPL1	114.336	101.851	116.084	159.784	116.825	192.908	121.132	154.86	249.943	421.692	122.374	243.916	78.636	338.01	180.882	1.74678	0.804696	0.0173493	0.171227	0.766427
PXN-AS1	35.5548	92.3399	33.8133	58.4302	68.1341	24.2887	42.0198	34.8492	67.3269	166.492	56.0457	99.9037	86.8892	169.096	73.9416	1.93181	0.949957	0.0173793	0.171241	0.766393
WDFY2	210.761	138.85	284.72	222.189	231.641	153.39	117.764	267.582	493.966	120.798	235.655	503.122	637.34	184.872	271.618	1.79932	0.847452	0.0173824	0.171241	0.766393
CILP2	124.001	18.1071	204.964	61.4469	49.8282	222.15	135.37	28.2221	59.9618	39.6045	66.9825	39.6142	101.855	41.4745	85.2559	0.460468	-1.11883	0.0174787	0.171876	0.764784
FAM58A	89.6695	173.923	64.112	74.9495	102.478	70.7062	108.144	57.1374	52.7796	69.6374	71.4332	61.6267	30.7531	81.5031	79.2038	0.618972	-0.692053	0.0174666	0.171876	0.764784
GPX4	1583.24	2454.83	1210.72	1739.62	2654.57	3459.08	1797.41	1132.29	1171.39	1708.35	1335.33	1678.59	1838.73	796.361	1754.32	0.648362	-0.62513	0.0175553	0.172472	0.76328
NTHL1	103.136	87.1817	123.501	83.3643	80.8197	143.561	131.494	152.498	135.382	213.528	152.005	277.68	126.345	101.014	136.536	1.53965	0.622605	0.0176264	0.173014	0.761919
ZFP106	277.564	181.999	211.582	293.003	121.205	301.84	226.492	107.564	153.335	183.447	98.2474	104.027	243.497	139.371	188.798	0.636843	-0.65099	0.0176568	0.173155	0.761565
CCZ1	219.65	500.393	207.386	299.176	340.717	270.948	342.224	91.7519	223.482	347.026	222.83	92.379	146.524	172.398	248.349	0.593807	-0.751935	0.01782	0.173629	0.760378
CD3D	125.932	66.1031	73.1075	64.9686	67.6132	74.2224	80.4612	29.1326	7.31829	109.869	43.7411	13.4611	12.4151	32.5742	57.2085	0.447111	-1.1613	0.0177432	0.173629	0.760378
CD52	261.164	452.828	239.179	219.853	147.402	152.016	366.642	94.1765	62.4247	260.237	228.35	107.329	72.4814	176.154	202.874	0.543998	-0.878327	0.0178087	0.173629	0.760378
HUNK	66.456	63.9622	153.978	213.207	104.438	215.118	105.449	193.185	302.321	203.723	126.976	424.855	164.693	216.137	182.464	1.77087	0.824455	0.0178203	0.173629	0.760378
LOC100506190	200.749	259.423	94.667	138.285	217.344	192.028	137.81	172.445	128.658	107.393	123.396	112.623	79.0774	68.4525	145.168	0.637472	-0.649566	0.0178336	0.173629	0.760378
RAB38	55.6753	180.041	29.6117	52.5293	53.2329	30.8318	78.2395	404.215	184.323	24.2036	134.044	95.8901	85.2973	182.43	113.612	2.32284	1.21589	0.0177572	0.173629	0.760378
RBCK1	559.969	352.449	318.464	280.697	309.949	512.341	429.531	483.432	775.864	551.769	566.53	414.377	462.343	733.122	482.203	1.44348	0.529546	0.017766	0.173629	0.760378
SNRPB	2772.82	3743.64	1222.11	2000.65	3478.82	2169.79	2217.05	3009.5	3652.78	6851.49	3893.22	3934.24	1835.91	5859.86	3331.56	1.64917	0.72174	0.017802	0.173629	0.760378
DAAM1	250.38	219.384	204.297	263.196	193.084	200.406	254.214	369.702	285.168	244.249	306.906	288.778	441.466	223.886	267.508	1.36369	0.447519	0.0179649	0.173764	0.76004
EEF1A1	84859.5	80786.9	64728.1	65618	108067	58342.8	127396	124610	137350	182745	164443	99175.1	132935	60915.7	106569	1.52932	0.612891	0.0179842	0.173764	0.76004
HUS1	135.956	171.918	109.778	148.013	131.225	212.454	135.565	134.565	125.679	81.3803	121.829	91.3447	78.1264	100.494	127.023	0.701024	-0.512464	0.0179505	0.173764	0.76004
LIMS2	109.766	145.082	262.923	256.32	47.9234	106.424	334.143	33.9466	183.536	21.911	17.102	82.4026	145.582	40.0362	127.65	0.412654	-1.277	0.0179653	0.173764	0.76004
MAZ	1304.12	947.314	1325.15	1441.32	2721.52	1323.2	1582.18	1527.83	3005.71	3576.04	1898.13	2803.59	1659.17	2024.1	1938.53	1.54932	0.631639	0.0178928	0.173764	0.76004
MRPS35	503.826	497.95	324.207	399.963	356.08	513.373	504.206	644.087	529.526	1044.67	844.334	433.228	576.423	460.212	545.149	1.46306	0.548986	0.0180083	0.173764	0.76004
NIPBL	848.908	501.415	913.378	623.728	679.597	682.699	705.088	620.972	963.029	1180.54	1186.24	594.56	1317.85	1471.98	877.857	1.48033	0.565917	0.0179941	0.173764	0.76004
PLXNC1	266.156	104.278	244.461	208.231	79.6072	245.111	167.414	133.797	26.3622	124.367	62.1156	59.7867	191.285	88.9878	142.997	0.52098	-0.940701	0.0179387	0.173764	0.76004
RAB34	680.933	718.283	1082.56	828.715	1409.67	828.452	813.498	1749.05	1336.14	717.821	1050.01	2867.38	1116.85	1379.76	1184.22	1.60582	0.683308	0.0179107	0.173764	0.76004
SETDB1	148.908	76.8439	177.053	141.39	111.121	208.512	116.814	216.782	236.236	195.817	166.933	172.805	182.164	271.387	173.055	1.47037	0.556181	0.0179911	0.173764	0.76004
GBP2	965.525	572.597	622.35	841.607	980.016	720.69	1036.34	524.965	184.259	875.226	808.845	326.218	349.669	246.486	646.771	0.577448	-0.792236	0.0180887	0.174384	0.758493
CAB39	321.478	341.139	265.019	336.219	225.711	242.112	309.056	194.7	190.811	161.334	219.405	175.927	342.018	157.42	248.739	0.705651	-0.502973	0.0182567	0.174961	0.757059
CDS2	397.529	433.388	380.045	311.938	378.819	272.513	415.428	499.569	461.059	652.916	544.658	372.446	363.739	673.401	439.818	1.37842	0.463011	0.0182619	0.174961	0.757059
FNBP1	865.876	287.058	662.146	927.193	259.884	1277.57	578.458	279.42	436.099	534.96	216.659	590.34	310.31	351.197	541.227	0.559338	-0.838207	0.0182002	0.174961	0.757059
KLHL35	33.1093	100.686	71.9532	82.7286	130.519	149.486	117.141	901.626	153.048	74.1468	161.87	60.3155	104.731	181.004	165.883	2.39831	1.26202	0.0182348	0.174961	0.757059
LRRC25	153.126	83.42	65.6882	92.9908	44.3421	93.0267	200.109	44.4701	7.27352	103.512	44.1875	20.1436	23.6243	86.6758	75.8992	0.446316	-1.16386	0.0182436	0.174961	0.757059
NAB2	308.854	191.345	468.412	297.649	319.535	618.278	247.623	592.007	581.372	461.681	462.104	509.247	485.562	581.592	437.519	1.49809	0.583128	0.0181716	0.174961	0.757059
NT5C	450.812	378.206	426.527	521.941	555.371	338.067	489.574	1044.41	529.17	688.652	415.29	1026.21	614.642	432.864	565.124	1.50279	0.58764	0.0182008	0.174961	0.757059
RABEP1	121.619	70.6369	174.015	169.316	94.2461	121.099	132.911	73.5029	93.9239	66.4686	59.5893	111.064	100.327	82.2166	105.067	0.66244	-0.594139	0.018322	0.175382	0.756016
GPR176	103.223	19.5345	117.218	46.2325	58.0591	116.57	57.0819	40.394	23.7814	13.173	42.922	18.9269	47.5184	66.5158	55.0822	0.48629	-1.04011	0.0183509	0.175503	0.755717
GTF3C2	436.778	344.075	596.563	462.958	590.713	621.945	396.522	552.945	646.298	724.347	651.474	559.455	743.086	742.608	576.412	1.33961	0.421814	0.0184154	0.175964	0.754576
AGPAT5	191.804	349.238	118.742	184.805	344.798	155.801	150.252	300.435	286.608	347.986	373.003	415.467	201.7	463.571	277.443	1.59904	0.677205	0.0186381	0.17636	0.753601
CASC3	1009.5	836.063	2229.24	1524.8	871.556	1507	824.196	1819.03	2011.85	1361.71	1499.65	7480.46	896.769	2279.68	1867.96	1.97069	0.978699	0.0185788	0.17636	0.753601
CHST11	444.962	208.699	282.683	317.124	273.271	574.146	240.074	294.005	78.3083	128.234	139.191	239.699	157.379	323.11	264.349	0.579091	-0.788138	0.0186129	0.17636	0.753601
ETF1	444.387	424.927	338.776	444.363	290.609	453.157	319.817	294.947	268.823	324.337	305.474	280.012	354.12	249.376	342.366	0.764323	-0.387746	0.0185067	0.17636	0.753601
MAMSTR	61.025	6.51635	44.8335	32.2601	8.66645	20.9713	58.4895	30.6349	131.484	58.1409	61.4019	24.3723	143.997	101.158	55.9965	2.38642	1.25485	0.0185161	0.17636	0.753601
MFI2	123.859	60.9677	84.2245	112.562	23.2655	60.2415	142.704	21.8927	24.5654	112.476	14.5858	21.2739	43.1757	44.1351	63.5664	0.458725	-1.1243	0.0186148	0.17636	0.753601
NCLN	448.445	216.657	279.748	373.256	273.546	557.415	380.827	231.797	283.218	244.843	164.506	342.054	241.589	184.142	301.574	0.668157	-0.581741	0.0185353	0.17636	0.753601
PHF14	133.53	164.106	203.099	149.723	265.816	250.359	171.667	259.878	396.039	232.079	345.987	235.396	165.026	364.541	238.375	1.49705	0.582127	0.0186303	0.17636	0.753601
PIP4K2A	153.59	74.8013	120.186	136.711	66.9385	144.42	107.139	78.6053	64.1784	91.2209	64.5805	73.088	62.8752	102.88	95.801	0.665441	-0.587618	0.0185889	0.17636	0.753601
PKP4	219.351	380.022	164.552	298.465	500.995	182.693	157.223	544.912	422.645	382.104	374.381	521.507	451.118	319.142	351.365	1.58499	0.664471	0.0185823	0.17636	0.753601
PRKCE	93.0251	43.8435	79.0305	77.6239	121.832	46.658	66.4684	105.921	206.843	110.344	108.423	130.181	142.851	63.2292	99.7338	1.64195	0.715406	0.0186526	0.17636	0.753601
TRO	99.1527	16.9595	132.442	66.7968	109.873	60.0079	61.5851	250.606	131.185	44.4654	122.933	115.794	112.493	355.991	120.02	2.07826	1.05537	0.0185095	0.17636	0.753601
COL10A1	505.572	47.8365	872.999	312.211	152.982	1336.65	203.01	114.738	46.239	45.3131	164.194	196.788	317.59	2.89668	308.501	0.258263	-1.95309	0.0187286	0.176923	0.752215
CENPO	91.8124	77.3694	108.846	125.794	114.797	101.485	98.2512	115.666	156.219	106.603	103.176	186.816	141.434	277.095	128.955	1.51711	0.601324	0.0187744	0.177201	0.751535
C1orf85	731.007	637.638	708.054	491.413	723.616	754.638	640.81	605.565	496.386	357.726	571.254	507.158	568.85	494.998	592.079	0.768245	-0.380362	0.0188059	0.177271	0.751362
CPT2	180.241	589.837	185.028	208.855	246.519	265.029	251.573	125.075	181.538	231.269	206.455	204.126	114.816	113.557	221.708	0.610169	-0.712719	0.0188147	0.177271	0.751362
RBM17	368.192	537.534	561.499	535.584	378.58	910.205	730.693	794.026	827.224	1375.29	929.54	1223.84	533.29	589.442	735.352	1.55927	0.640869	0.0188759	0.177694	0.750328
LSM10	70.2416	204.262	102.774	82.8049	101.092	166.6	94.0027	64.7309	74.2954	77.7014	89.2551	97.9807	41.2934	64.9853	95.1442	0.620596	-0.688274	0.0189882	0.178353	0.748719
PCK1	245.708	263.49	245.895	0	111.367	155.593	316.253	887.227	252.028	394.6	1181.89	4076.07	18.5223	348.58	606.944	5.35691	2.4214	0.0189955	0.178353	0.748719
TMEM101	241.39	221.423	234.899	227.965	184.935	132.37	276.325	217.655	515.995	409.833	393.274	412.819	101.065	475.62	288.969	1.66462	0.735194	0.0189744	0.178353	0.748719
SUCO	269.895	242.318	278.615	222.295	290.178	151.6	293.423	470.69	305.414	182.808	414.783	380.944	333.917	486.031	308.779	1.47342	0.559165	0.0190314	0.178535	0.748276
SLC7A11	121.022	529.491	47.392	61.3466	614.492	92.9268	119.544	88.3972	80.2917	53.9428	252.842	58.6957	40.0008	27.4753	156.276	0.376974	-1.40746	0.0190942	0.178969	0.747222
ALDOC	209.213	126.24	72.1176	214.247	338.78	171.568	249.967	331.538	529.869	317.573	254.561	874.387	85.9456	322.566	292.755	1.96897	0.977441	0.0192492	0.180266	0.744087
RYK	745.038	965.779	832.295	679.59	642.961	651.553	810.557	949.438	869.364	927.923	1151.45	1165.62	696.746	1614.34	907.332	1.38408	0.468928	0.0193176	0.180593	0.743299
SAT1	1363.67	1378.44	644.602	1338.96	1064.31	1264.29	872.597	975.255	312.21	699.62	1253.69	668.462	480.921	520.179	916.944	0.619294	-0.691304	0.0193126	0.180593	0.743299
RBM12B-AS1	71.1231	18.5617	71.1771	74.2699	26.5453	44.2136	39.1136	97.7459	60.9642	84.1835	55.9373	76.5641	140.029	87.414	67.703	1.75827	0.814158	0.0193624	0.180787	0.742834
CFD	182.376	44.4813	144.089	59.7995	33.9885	105.78	198.483	46.8968	15.3729	97.5225	73.3671	15.4237	38.6582	62.7535	79.9279	0.453081	-1.14216	0.0194421	0.180787	0.742834
CREBL2	467.072	386.825	403.734	271.919	278.569	275.336	460.098	274.106	160.379	228.339	368.115	214.44	295.3	219.643	307.42	0.691623	-0.531942	0.0194554	0.180787	0.742834
HEXDC	318.454	141.003	196.173	196.299	136.125	264.725	198.247	101.002	153.267	143.004	95.4565	118.867	226.509	100.634	170.698	0.646037	-0.630312	0.0193792	0.180787	0.742834
LEPROT	460.709	633.618	356.48	326.49	369.928	511.546	552.118	326.063	270.186	202.811	527.712	247.544	315.184	285.946	384.738	0.676219	-0.564437	0.0194046	0.180787	0.742834
NPC2	3522.06	10892.1	2723.51	3066.92	3387.53	5009.93	5907.44	3023.66	1848.95	4259.18	3775.39	2659.75	3018.81	1922.42	3929.83	0.594184	-0.751018	0.0194136	0.180787	0.742834
TIMP1	13810.4	4668.06	5456.39	7207.54	4633.21	11815.2	28794.3	9228.24	4029.36	8787.28	6539.63	3638.44	3220.37	2595.41	8173.13	0.49791	-1.00604	0.0194379	0.180787	0.742834
RPL21	12990	10930.3	6716.94	6059.14	13612.4	6579.23	16001.1	6071.55	25142.6	32365.4	21445.2	14543.9	14202.9	13128.4	14270.6	1.74076	0.799721	0.0195377	0.181395	0.741374
OSBPL3	497.193	639.413	452.21	581.294	347.494	523.093	743.133	366.822	444.514	185.657	547.548	435.204	218.045	207.865	442.106	0.635459	-0.654129	0.0196608	0.182381	0.73902
ALDH2	608.578	1257.98	1282.39	717.319	472.503	833.338	1070.16	562.475	672.67	604.261	508.037	526.232	358.879	848.225	737.361	0.653307	-0.614168	0.0197297	0.182864	0.737873
PIK3R2	381.266	338.614	575.056	432.937	1142.61	385.572	535.127	1081.13	1295.42	664.089	1159.7	402.003	603.89	1270.96	733.454	1.70806	0.772361	0.019778	0.18312	0.737264
SLMAP	188.268	176.737	255.194	178.171	169.123	263.356	186.777	119.355	113.135	200.072	137.331	196.557	94.1072	128.834	171.93	0.696385	-0.522042	0.0197913	0.18312	0.737264
BLZF1	170.554	149.013	162.137	192.434	176.367	122.46	138.872	203.531	163.92	225.973	313.737	200.72	178.701	228.465	187.635	1.36252	0.446274	0.0198774	0.18376	0.73575
FZD10	20.9839	409.32	106.792	57.3619	86.2857	50.7816	40.8203	50.8259	14.8822	26.2861	61.9835	38.2896	58.0265	64.134	77.6266	0.405211	-1.30325	0.0199376	0.18409	0.73497
IFIH1	191.338	251.329	83.0826	219.822	182.62	178.333	172.157	49.9397	141.149	155.171	82.6501	30.8773	174.952	35.7442	139.226	0.523173	-0.934641	0.0199472	0.18409	0.73497
CCT3	1145.59	944.914	959.114	913.993	1744.68	919.211	919.504	1272.04	1291.17	1975.05	1672.46	1530.48	1120.77	1606.43	1286.81	1.38724	0.472215	0.0200052	0.18427	0.734546
DDX19B	168.31	160.673	149.574	125.341	183.08	194.397	172.641	280.912	197.659	157.475	206.392	223.821	204.574	290.852	193.979	1.3537	0.436911	0.0200178	0.18427	0.734546
MSH2	288.12	351.023	447.922	382.38	353.305	281.481	259.665	414.557	431.567	494.712	382.84	536.311	351.08	559.29	395.304	1.34159	0.423945	0.0199884	0.18427	0.734546
ACTB	59171.4	30307.9	55843.1	44086.9	36839	80610.4	77548.3	46557.7	30721.5	36536	42983.7	43297.6	31625.4	29359.3	46106.3	0.679043	-0.558425	0.020133	0.184409	0.734218
CCT6P3	42.0149	61.7912	36.3627	50.1724	37.3949	71.6419	60.9375	59.3428	65.4629	123.948	90.9098	67.8762	74.9739	65.5386	64.8834	1.52507	0.608871	0.0201209	0.184409	0.734218
CNOT7	398.456	695.907	374.636	311.819	762.665	393.321	449.6	538.57	792.022	1076.83	1040.74	363.972	504.317	1271.32	641.013	1.65055	0.722943	0.0201201	0.184409	0.734218
FUNDC1	44.1533	108.114	30.8874	70.0426	65.3584	70.7372	65.4475	21.8399	39.9396	55.7629	53.4164	41.6462	27.2446	13.8182	50.6006	0.554464	-0.850835	0.0201567	0.184409	0.734218
NOB1	244.695	308.685	174.991	271.72	540.285	271.421	371.236	528.945	693.624	522.196	425.894	566.61	335.706	298.049	396.718	1.54461	0.627247	0.0200562	0.184409	0.734218
NSUN6	60.3134	59.7909	149.848	54.732	43.7572	58.3364	62.2164	79.0088	155.992	80.7552	122.077	323.984	90.1355	66.9145	100.562	1.89098	0.919131	0.0201589	0.184409	0.734218
PHF10	446.74	301.261	460.826	490.296	655.265	559.446	451.831	885.144	446.125	591.248	960.566	909.63	463.572	679.397	592.953	1.46675	0.55262	0.0200878	0.184409	0.734218
SNORA38	184.427	703.035	212.576	196.702	418.564	295.479	439.65	1058.95	277.325	743.815	1431.61	617.195	299.516	340.269	515.651	1.94712	0.961344	0.0201695	0.184409	0.734218
EMG1	1081.69	1132.27	524.965	559.33	593.408	897.576	761.203	1226.23	1113.64	1216.03	1350.32	992.3	799.57	1237.03	963.254	1.42939	0.515403	0.0202405	0.184902	0.733058
UNC93B1	598.189	583.335	572.003	1116.36	473.177	1092.64	597.81	325.862	661.596	561.365	192.459	202.822	689.251	168.807	559.691	0.556454	-0.845666	0.0202665	0.184983	0.732868
CRISPLD2	1581.76	84.6413	1174.77	379.228	152.033	1373.46	1317.42	544.33	102.565	111.331	533.432	186.967	708.063	124.833	598.203	0.380808	-1.39287	0.0202985	0.185119	0.732548
STRBP	178.263	246.852	145.69	202.08	135.385	181.094	167.278	203.471	243.296	203.485	193.733	250.891	318.407	328.491	214.173	1.38874	0.473776	0.0203225	0.185182	0.732402
RFWD2	314.984	367.18	270.548	327.666	365.167	298.685	289.26	433.926	377.172	425.341	578.944	304.286	349.91	493.452	371.18	1.32712	0.408299	0.020381	0.185554	0.73153
WRB	148.559	169.848	203.447	141.59	207.247	143.941	147.656	137.859	266.96	137.143	261.95	270.188	265.621	436.869	209.92	1.53035	0.61386	0.0203977	0.185554	0.73153
ACVR1	499.908	510.509	388.861	318.534	547.721	585.5	378.913	323.296	313.912	197.358	488.951	237.543	385.08	286.358	390.175	0.690542	-0.5342	0.0205024	0.186037	0.730401
DDOST	2987.36	3273.67	2729.79	2814.21	2494.22	1873.86	3090.46	4795.97	4437.64	2351.92	3701.67	5775.15	2402.42	4358.45	3363.34	1.44408	0.530155	0.0204849	0.186037	0.730401
POLR1B	149.435	136.852	131.096	184.444	301.38	110.454	145.499	185.436	412.304	219.594	217.094	189.993	386.328	218.576	213.463	1.57872	0.658759	0.0204904	0.186037	0.730401
UBE2F	204.575	427.211	150.724	202.771	321.089	354.688	256.521	165.101	213.702	171.098	210.412	112.531	227.789	162.716	227.209	0.658695	-0.602317	0.0206128	0.186881	0.728435
HECTD3	202.844	141.152	192.903	189.414	181.973	198.273	206.204	123.675	163.198	79.9635	129.134	206.807	116.651	88.9358	158.652	0.691675	-0.531834	0.0207441	0.187614	0.726734
IFT88	39.8199	37.4077	48.1875	27.935	11.6904	77.0999	42.8337	34.7885	86.5518	47.0921	107.243	71.829	65.8705	107.923	57.5909	1.84498	0.883603	0.0207197	0.187614	0.726734
MRPL32	372.264	840.109	264.782	368.522	353.39	400.503	609.906	287.153	332.649	287.305	386.109	350.132	153.204	243.654	374.977	0.635015	-0.655138	0.0207457	0.187614	0.726734
NDUFS7	633.72	595.448	316.934	487.546	350.426	693.39	683.146	229.253	477.888	443.132	265.33	354.834	466.985	220.747	444.198	0.653278	-0.614231	0.0207704	0.187681	0.726581
COPZ2	382.131	55.0621	301.358	125.869	73.1875	359.846	336.011	112.114	36.5403	40.033	125.015	35.5577	215.126	159.038	168.349	0.441586	-1.17923	0.0209445	0.188572	0.724523
DAPK3	791.22	220.005	713.065	542.701	462.116	924.815	689.186	427.236	335.465	291.604	352.642	493.798	562.457	245.33	503.688	0.623456	-0.68164	0.0209673	0.188572	0.724523
FAM84B	545.424	419.1	1059.45	685.058	412.003	253.531	525.421	574.69	497.173	1594.46	784.548	4749.17	515.698	303.976	922.836	2.31288	1.20969	0.020935	0.188572	0.724523
GBP3	98.4675	263.731	105.904	166.915	18.4261	245.624	121.189	63.8363	34.0357	75.4488	70.2126	33.2105	158.09	39.6844	106.77	0.463585	-1.10909	0.0209379	0.188572	0.724523
MSH6	246.656	185.908	288.472	289.156	320.124	233.82	249.555	333.27	323.866	458.167	307.246	340.711	242.184	508.632	309.126	1.3862	0.471139	0.0209738	0.188572	0.724523
SLC43A2	470.596	431.476	254.735	393.984	181.975	570.356	470.71	207.834	167.322	501.253	190.058	191.058	252.34	175.591	318.521	0.607018	-0.720188	0.0209652	0.188572	0.724523
ZDHHC3	289.153	520.571	436.094	419.502	539.713	387.419	429.454	314.596	319.377	433.675	252.904	227.11	252.757	379.795	371.58	0.721099	-0.471732	0.0210199	0.18883	0.72393
AP1S2	262.202	215.31	186.832	203.904	126.785	244.192	311.925	128.467	68.9047	167.013	151.539	105.485	78.3178	254.469	178.953	0.614542	-0.702415	0.0210598	0.189031	0.723467
ECHDC2	262.985	399.326	307.553	227.449	151.559	474.373	237.922	102.157	256.972	164.802	212.906	259.494	176.256	105.027	238.484	0.618423	-0.693334	0.0211396	0.18959	0.722185
PLBD2	565.773	333.039	512.401	387.531	455.991	680.558	493.315	300.433	444.722	385.448	298.701	221.912	352.109	431.834	418.84	0.710092	-0.493921	0.0211783	0.189622	0.722111
SVIP	180.608	420.272	155.23	273.566	491.884	274.975	293.154	147.625	217.64	173.252	145.691	165.594	215.548	276.746	245.127	0.641481	-0.640522	0.021161	0.189622	0.722111
APOL1	2108.4	1683.66	823.703	2404.38	800.77	975.288	1833.37	626.226	375.713	449.352	296.415	403.579	2519.84	196.015	1106.91	0.457621	-1.12777	0.0212605	0.190133	0.720942
CYR61	3465.89	412.638	1688.9	997.694	2021.11	4179.36	2606.86	2242.84	546.695	292.097	1705.56	1036.05	779.578	288.863	1590.3	0.4481	-1.15811	0.0212929	0.190133	0.720942
FBLN7	31.3028	208.137	148.118	141.023	47.9206	35.9635	33.4651	23.0898	12.9276	25.4566	0	37.0335	87.8722	39.4545	62.2689	0.345288	-1.53413	0.0213058	0.190133	0.720942
LEMD3	238.559	190.16	209.601	156.712	207.527	273.52	201.733	214.617	253.806	320.575	295.06	335.07	214.612	397.624	250.655	1.37515	0.459593	0.0212978	0.190133	0.720942
CHST6	64.8435	115.785	84.7774	84.7221	374.876	65.7822	44.7973	69.5909	33.8757	21.7802	43.4166	8.46376	140.474	17.7235	83.6363	0.396544	-1.33445	0.0213598	0.190458	0.7202
CAPN6	19.0622	21.0691	25.7104	40.2513	0.69968	3.04983	36.3357	101.183	17.9235	14.6418	28.9342	22.3574	14.6409	338.59	48.8892	3.72592	1.8976	0.0214589	0.191026	0.718907
SNHG6	1394.86	2743.34	1207.43	1584.63	3138.73	1499.33	2392.95	1319.08	4162.46	11149.7	3072.77	2394.14	2668.88	2047.04	2912.52	1.9205	0.941483	0.0214566	0.191026	0.718907
SPOCK1	114.114	49.5454	144.212	65.5573	29.828	258.749	166.619	71.0118	26.1427	31.3515	69.0835	98.4946	60.6609	51.1427	88.3224	0.49128	-1.02538	0.0214944	0.191185	0.718546
FBN1	951.059	110.482	1292.31	484.811	158.761	992.603	934.408	284.212	120.386	117.2	302.98	89.9555	670.923	506.863	501.211	0.424451	-1.23633	0.0215529	0.191548	0.717723
PPP6R2	92.5423	37.1248	113.161	106.752	98.823	124.843	105.61	89.2225	72.8349	54.2486	55.6645	52.3079	54.254	64.6531	80.1457	0.650074	-0.621323	0.0215747	0.191584	0.717641
SASH3	112.987	73.3175	57.2121	108.929	38.0212	53.0417	125.237	42.4897	8.75528	98.9967	30.8092	22.187	30.1304	46.9226	60.6454	0.489723	-1.02996	0.0216108	0.191747	0.71727
SH2B3	245.926	100.783	184.823	156.05	82.1971	149.067	176.661	86.9546	45.3522	119.207	65.2885	46.8525	102.611	171.065	123.774	0.581351	-0.78252	0.0216564	0.191787	0.71718
SPP1	7265.59	2474.57	1013.82	3350.69	1877.19	3286.42	6886.97	1258.3	807.09	4284.71	2810.61	1330.07	930.059	1368.53	2781.76	0.488872	-1.03247	0.0216371	0.191787	0.71718
ZBTB41	91.9674	92.205	107.427	106.779	150.466	125.505	72.1383	173.756	118.455	146.244	215.408	130.836	142.486	129.701	128.813	1.41854	0.504411	0.0216686	0.191787	0.71718
EEA1	68.1997	55.3122	90.2348	76.6122	77.2096	102.812	65.5645	64.6822	45.2047	54.8067	48.8542	61.8507	58.2898	48.3153	65.5678	0.710426	-0.493244	0.0217353	0.19222	0.716201
CYB5R2	102.069	19.1075	94.7796	55.4559	148.133	33.1416	50.181	53.5804	13.7479	17.4517	44.0615	45.6051	43.8452	26.7221	53.4201	0.484523	-1.04536	0.0218342	0.192739	0.715031
MRAS	154.943	148.702	174.114	190.849	224.88	133.242	147.452	132.512	42.6126	51.6841	48.2562	59.6721	55.2093	245.64	129.269	0.539006	-0.891626	0.0218387	0.192739	0.715031
TSTD1	315.704	891.064	339.73	397.626	483.455	330.92	458.838	691.068	766.289	944.797	691.975	653.801	860.701	366.654	585.187	1.54704	0.629507	0.0218474	0.192739	0.715031
PTRF	3732.49	406.039	6548.09	2228.84	893.243	4702.55	5374.37	1755.17	2065.61	517.013	1668.72	959.356	2895.51	977.332	2480.31	0.453534	-1.14072	0.0219108	0.19314	0.714127
ABCC4	42.0612	68.0738	67.9378	48.9786	124.531	53.2968	110.158	56.4286	129.518	424.47	193.978	124.51	66.4696	59.1546	112.112	2.05442	1.03873	0.0220404	0.193966	0.712274
HCCS	56.401	278.961	55.6676	89.6925	139.313	47.8533	89.4581	40.2752	37.6765	70.3713	78.0485	54.8127	60.8158	65.5295	83.2054	0.534603	-0.903461	0.0220258	0.193966	0.712274
C15orf48	164.27	572.35	25.2837	389.188	98.4278	220.064	133.686	81.2671	42.57	157.257	0	80.2738	126.327	59.7253	153.621	0.33977	-1.55737	0.022111	0.19406	0.712063
DOK1	163.956	283.501	254.88	176.585	144.511	293.307	212.344	212.094	125.524	181.674	130.059	105.245	136.388	162.763	184.488	0.687291	-0.541007	0.0221359	0.19406	0.712063
MOCOS	49.3666	184.859	51.1637	78.404	194.618	97.5972	90.7259	32.8571	31.7541	135.343	65.8544	45.7377	32.4094	33.3354	80.2875	0.504033	-0.988411	0.0221409	0.19406	0.712063
PIGR	851.126	7272.41	33.4366	1964.93	621.926	552.139	556.039	52.1413	31.8136	49.5421	0	544.059	546.979	544.152	972.907	0.149015	-2.74647	0.0221224	0.19406	0.712063
TFE3	213.624	153.89	194.289	210.477	184.775	275.597	202.706	183.729	132.441	157.173	146.707	132.635	191.623	136.859	179.752	0.751974	-0.411244	0.0221174	0.19406	0.712063
COL5A2	3655.03	275.024	3148.56	1124.88	1138.4	3574.55	1646.76	1081.55	271.086	262.074	1124.34	330.81	2535.29	344.98	1465.24	0.40821	-1.29262	0.022201	0.194429	0.711238
NRBF2	200.461	184.222	262.578	182.359	251.691	396.385	214.921	133.931	148.822	205.626	242.908	148.519	134.13	151.767	204.166	0.688817	-0.537807	0.0222316	0.19454	0.710992
RPS6KC1	214.544	272.431	170.254	155.769	130.014	111.349	152.902	483.269	202.233	121.953	272.175	254.21	192.715	497.285	230.793	1.67646	0.745421	0.0222965	0.194793	0.710428
TMEM184B	269.364	202.84	362.477	238.096	251.157	341.773	233.191	197.594	203.385	126.53	177.966	305.007	166.562	151.047	230.499	0.697446	-0.519847	0.0222943	0.194793	0.710428
NUAK1	282.194	67.8548	457.538	156.021	60.4366	353.992	409.304	105.157	66.6762	54.1321	142.052	144.251	198.3	168.227	190.438	0.490041	-1.02902	0.0223146	0.194793	0.710427
LRPPRC	492.315	543.67	476.695	637.55	765.778	454.859	464.349	440.079	728.572	1344.09	952.839	583.052	767.418	820.905	676.584	1.46958	0.5554	0.0223534	0.194975	0.710022
CLDN9	59.5674	32.0664	142.251	64.7661	24.7708	192.531	15.9175	209.559	134.909	33.3687	134.746	299.253	227.586	183.841	125.367	2.30792	1.2066	0.0224627	0.195086	0.709775
GPATCH2	173.326	84.7742	112.536	98.6693	109.847	90.4015	68.7272	126.016	154.153	158.295	155.047	169.071	109.061	195.718	128.974	1.44935	0.53541	0.0224779	0.195086	0.709775
LRRFIP2	338.339	320.603	493.212	450.149	351.394	382.328	455.009	344.978	347.894	366.281	277.382	296.598	233.709	253.966	350.846	0.75974	-0.396422	0.0224909	0.195086	0.709775
MYEF2	161.263	144.95	101.964	132.974	191.922	61.5594	119.929	221.665	195.213	152.145	207.736	242.565	165.399	163.571	161.632	1.47279	0.558551	0.022478	0.195086	0.709775
PPAP2C	121.295	704.863	244.567	409.132	106.697	741.675	219.516	220.249	96.9068	54.1296	57.9949	110.367	474.038	46.7467	257.727	0.415292	-1.2678	0.0223903	0.195086	0.709775
SLC16A3	982.186	250.121	408.242	929.642	574.488	895.452	962.247	567.221	409.236	560.589	393.233	431.723	455.876	308.927	580.656	0.624691	-0.678786	0.0224925	0.195086	0.709775
YOD1	40.0565	23.2687	35.9429	32.3301	34.4201	45.5646	21.7714	62.0808	29.6514	50.3963	67.9534	36.9508	41.2137	98.676	44.3055	1.67081	0.740552	0.0224684	0.195086	0.709775
ACP2	321.858	368.941	281.209	284.028	347.818	322.2	308.707	256.207	263.92	265.104	215.309	201.586	303.88	269.66	286.459	0.793496	-0.333705	0.0225301	0.195098	0.709747
DYNC2H1	68.7747	41.4613	72.3062	51.6949	95.8422	69.483	52.5799	133.676	125.952	36.6081	99.1797	150.975	117.587	75.1547	85.0911	1.63747	0.71147	0.0225157	0.195098	0.709747
MMP2	9898.3	1041.85	8389.83	3071.63	2583.16	9497	5508.34	3278.19	898.409	892.701	3279.48	1063.95	4679.8	4234.2	4165.49	0.458084	-1.12632	0.0226042	0.195115	0.70971
NTM	130.183	12.1454	160.013	64.0966	55.3439	279.956	82.8119	50.1854	12.2561	12.2807	49.6887	64.451	73.6292	0.0140497	74.7896	0.332869	-1.58697	0.0225771	0.195115	0.70971
PSKH1	108.084	120.998	127.097	128.721	108.821	128.391	167.251	127.606	187.473	116.003	160.038	236.664	183.985	240.531	152.976	1.40789	0.49353	0.0226007	0.195115	0.70971
LOC285074	68.0488	91.6361	70.6229	95.4061	69.7536	86.1076	64.8268	85.2455	93.9482	133.492	107.71	108.899	95.9266	109.919	91.5387	1.34856	0.431416	0.0225777	0.195115	0.70971
ABP1	699.34	401.483	67.1121	119.25	54.6245	64.6067	71.797	46.949	29.3177	20.3137	85.4628	177.706	54.6658	142.385	145.358	0.375588	-1.41278	0.0227252	0.195542	0.708759
CTHRC1	1625.13	556.872	1513.85	433.711	803.722	2260.15	1073.73	548.359	161.891	197.341	1038.24	503.774	1164.29	98.3752	855.674	0.448906	-1.15552	0.0227165	0.195542	0.708759
LBH	719.558	536.879	814.787	510.245	666.464	1013.27	872.183	343.684	245.062	463.668	458.493	1028.19	316.741	248.622	588.418	0.604313	-0.726631	0.0226895	0.195542	0.708759
MATR3	1171.69	1197.94	1434.15	1243.12	1112.61	1098.57	1175.89	1251.2	1671.93	1461.28	1411.68	1463.89	1332.08	2230.5	1375.47	1.28311	0.35964	0.0227261	0.195542	0.708759
CXCL10	1955.17	664.802	324.147	753.608	1715.1	994.38	970.585	339.106	252.214	1534.19	619.601	156.64	152.789	293.094	766.102	0.45364	-1.14038	0.0228062	0.195568	0.708703
PIBF1	42.4224	38.3805	55.4276	60.5988	54.8339	41.672	41.5869	55.647	85.8204	58.1416	73.1662	69.0182	50.4331	93.8683	58.6441	1.45048	0.536526	0.022772	0.195568	0.708703
PTOV1	1440.1	730.393	1349.77	865.274	825.019	836.933	806.931	1630.42	1207.61	744.249	1263.09	1617.96	2131.44	1557.29	1214.75	1.4808	0.566375	0.0227981	0.195568	0.708703
ZNF207	706.334	607.14	860.666	640.039	688.829	655.845	618.606	906.104	738.78	820.999	871.249	953.741	680.904	1112.79	775.859	1.27322	0.348485	0.0227785	0.195568	0.708703
CLIP1	172.285	95.9293	109.849	137.076	129.844	164.388	125.766	120.752	92.2676	81.0787	81.2367	111.754	104.401	95.824	115.889	0.731239	-0.451585	0.0228196	0.195568	0.708703
DPYD	123.755	103.816	65.5638	130.043	54.7269	107.592	145.469	98.4292	13.9124	109.393	56.3449	33.8923	40.2681	31.1789	79.5989	0.522018	-0.937828	0.0228415	0.195601	0.70863
CDCP1	409.076	239.404	304.909	448.361	136.614	565.107	319.158	372.85	152.615	334.072	107.342	133.019	156.358	102.689	270.113	0.559678	-0.837331	0.0228854	0.195666	0.708484
TCIRG1	1212.83	579.924	413.965	481.638	421.622	1478.61	570.261	855.484	267.017	363.793	387.616	503.673	190.89	263.391	570.765	0.548475	-0.866501	0.0228725	0.195666	0.708484
KIFC3	296.807	148.931	297.025	290.542	108.745	377.548	299.51	247.472	60.7656	179.251	102.165	94.014	234.882	126.215	204.562	0.572203	-0.805402	0.0229623	0.196168	0.707371
SGPP1	80.8515	133.54	88.7183	57.422	115.623	69.6916	94.5935	26.378	39.1796	105.083	90.5134	38.6748	32.9363	23.2885	71.1781	0.552886	-0.854946	0.0229833	0.196193	0.707317
DAB2	437.028	222.303	513.081	309.307	166.678	341.507	652.052	219.545	80.2583	164.512	234.721	112.532	193.869	452.135	292.824	0.551182	-0.859398	0.0230455	0.196569	0.706486
FLJ22184	56.1715	28.9305	151.775	150.551	84.3226	38.6941	115.808	871.594	90.6947	26.894	112.461	319.159	131.391	75.8868	161.024	2.60451	1.38101	0.0230989	0.196869	0.705822
PPP1R21	143.91	282.92	222.935	202.568	244.558	138.021	235.893	298.21	246.469	346.68	315.01	302.95	386.869	191.504	254.178	1.41996	0.505852	0.0231414	0.197075	0.705368
MRM1	46.6905	24.7512	65.1018	46.7926	61.3095	40.0106	33.7936	51.1078	113.31	51.6798	51.4114	82.7368	65.4376	92.9569	59.0779	1.6038	0.681494	0.0232328	0.197388	0.70468
RRP1B	316.216	175.933	377.666	346.913	499.835	257.04	305.709	317.72	788.971	429.245	455.118	313.409	442.845	874.384	421.5	1.58816	0.667354	0.0232234	0.197388	0.70468
ZMYM1	140.918	159.983	165.339	172.144	149.079	148.709	130.279	131.829	232.926	247.721	225.642	299.175	137.952	214.659	182.597	1.39705	0.482387	0.0232254	0.197388	0.70468
OAS2	201.535	119.048	149.454	138.615	223.933	174.273	110.87	17.5771	202.18	99.8569	66.1928	22.1355	105.306	32.1828	118.797	0.486627	-1.03911	0.0232904	0.197721	0.703947
ANXA11	1229.91	967.025	1806.37	1456.15	1024.1	1287.64	1509.93	766.11	1204.85	641.388	641.977	816.073	1524.37	393.654	1090.68	0.64498	-0.632674	0.0233358	0.197796	0.703783
HNMT	179.384	374.909	142.986	97.3949	80.515	274.789	303.186	154.289	57.3086	84.0778	224.509	70.8799	51.686	119.963	158.277	0.52376	-0.933022	0.0233253	0.197796	0.703783
CDC25C	70.1612	61.5807	29.0773	45.3146	33.2164	69.937	48.7687	68.8728	54.7665	180.504	86.079	75.2194	38.775	120.557	70.2022	1.75352	0.810253	0.0235142	0.198058	0.703208
CRNKL1	176.183	150.579	114.964	152.147	167.72	250.787	124.9	204.391	311.996	220.857	301.49	116.289	222.077	340.638	203.93	1.50982	0.594381	0.0235357	0.198058	0.703208
CYBASC3	196.726	269.353	196.873	230.712	189.891	325.755	337.039	122.459	173.217	268.438	120.895	172.054	209.529	118.661	209.4	0.677525	-0.561653	0.0235236	0.198058	0.703208
FAM21C	16.7552	19.275	249.153	55.2882	129.819	72.4461	12.6356	130.767	162.584	223.489	211.992	301.657	153.359	126.886	133.293	2.36913	1.24436	0.0233996	0.198058	0.703208
PAMR1	68.8857	63.0439	76.0627	72.1719	28.2497	31.424	77.3106	29.8525	10.0822	11.8847	21.7398	39.4643	16.023	77.2071	44.5287	0.4886	-1.03327	0.0235056	0.198058	0.703208
PIGC	245.959	533.324	387.477	370.552	459.406	256.762	337.419	576.003	495.938	509.498	504.498	393.606	456.998	670.097	442.681	1.39248	0.477661	0.0234353	0.198058	0.703208
PLD3	2147.32	1018.01	3094.66	1936.9	1713.61	2313.12	2158.63	3401.92	2866.93	2391.85	2764.59	2206.02	2139.84	8248.93	2743.02	1.66972	0.739607	0.0235076	0.198058	0.703208
RAPGEF3	375.217	575.629	257.373	359.53	556.545	291.973	339.282	360.041	210.045	180.286	287.856	104.241	393.056	110.454	314.395	0.597159	-0.743813	0.0234156	0.198058	0.703208
ZBTB7A	410.968	130.214	316.947	418.245	166.004	604.663	354.905	181.427	269.212	261.099	127.718	158.161	290.354	113.904	271.702	0.583079	-0.778236	0.02349	0.198058	0.703208
ZFP64	179.585	133.481	293.409	278.447	279.553	234.169	204.315	260.911	416.855	288.169	239.929	331.942	336.412	390.738	276.28	1.4142	0.499983	0.02355	0.198058	0.703208
KLHL5	182.1	157.898	134.652	168.705	225.441	183.188	152.342	191.79	65.7647	49.1117	119.614	114.028	52.1975	147.368	138.871	0.612169	-0.707999	0.0236086	0.198243	0.702803
PRKCQ	42.4162	4.69516	89.2956	75.9232	55.233	29.1872	74.2808	104.395	96.4367	223.135	72.4002	250.913	44.4417	46.2102	86.3545	2.28088	1.18959	0.023599	0.198243	0.702803
BRF2	78.8848	181.179	116.877	80.7703	72.6399	95.6384	105.323	85.6171	203.145	175.375	169.763	109.098	179.226	203.753	132.664	1.54428	0.626938	0.0236477	0.198345	0.702578
CDK8	146.829	135.576	167.166	151.87	150.71	90.3198	162.578	132.302	135.521	236.672	225.49	180.613	240.665	297.881	175.3	1.44325	0.529321	0.0236724	0.198345	0.702578
IFT122	195.469	236.212	197.753	164.612	154.171	148.062	137.859	198.539	250.645	152.7	258.485	327.435	264.936	257.336	210.301	1.38549	0.470399	0.0236759	0.198345	0.702578
GAMT	97.2321	167.53	65.768	131.77	52.738	117.927	173.194	30.5389	24.6009	122.015	21.4219	18.9152	128.904	15.1579	83.408	0.447482	-1.1601	0.0238187	0.198514	0.702209
NHSL1	18.4826	322.245	20.1058	51.2041	214.689	63.286	9.96308	45.1628	31.2601	21.6824	50.8495	33.1825	38.7523	42.0401	68.7789	0.373705	-1.42003	0.023843	0.198514	0.702209
PDE5A	36.7691	32.015	86.9846	33.5239	42.436	33.3239	27.086	64.939	44.5018	32.3	86.9735	30.8848	33.9954	419.517	71.8036	2.45274	1.29439	0.0237793	0.198514	0.702209
PICALM	321.163	193.899	109.092	151.113	326.347	359.656	268.639	2016.84	202.164	125.804	498.833	238.56	337.689	422.739	398.038	2.22163	1.15162	0.023795	0.198514	0.702209
QPCT	21.6432	1185.22	35.3798	130.854	224.473	68.3068	131.061	32.4799	7.15416	167.738	106.92	81.5972	102.62	77.9133	169.526	0.320032	-1.64371	0.0238306	0.198514	0.702209
SOAT1	465.765	617.976	374.348	388.163	786.073	308.518	344.93	349.656	186.547	281.29	351.548	259.344	281.914	466.454	390.18	0.661163	-0.596922	0.02379	0.198514	0.702209
SYF2	682.272	778.306	696.525	697.626	580.008	626.128	1066.29	928.367	1328.74	876.021	1162.38	1039.01	717.817	866.999	860.464	1.34934	0.432253	0.023832	0.198514	0.702209
SNHG1	427.147	367.778	169.448	343.912	397.039	350.169	258.145	260.306	786.576	1111.16	392.394	404.171	322.82	586.711	441.27	1.67205	0.741615	0.0237927	0.198514	0.702209
BAG2	51.5152	75.3968	118.725	55.655	106.433	106.764	72.1629	62.6937	11.5646	17.9383	41.4462	88.3296	35.0058	2.40584	60.4311	0.438204	-1.19033	0.0238767	0.198526	0.702182
C6orf162	58.9515	56.4445	75.1666	36.4741	94.4451	51.9071	55.2692	131.236	51.8037	111.42	139.704	60.9509	74.8681	114.07	79.4793	1.60017	0.678228	0.0238812	0.198526	0.702182
EPAS1	533.447	191.139	581.321	426.113	268.235	803.835	552.218	181.304	125.208	530.381	260.767	144.184	440.917	135.411	369.606	0.541147	-0.885907	0.0239112	0.198623	0.701971
CTSD	7267.53	6248.5	4439.2	5782	6072.94	4997.7	7270.21	4420.99	2388.17	4796.89	3963.52	2571.56	7182.4	3133.42	5038.22	0.676048	-0.564803	0.0239496	0.198636	0.701941
P4HA2	609.373	320.48	690.154	358.183	323.263	569.428	593.215	432.53	198.115	318.679	408.698	341.336	336.843	105.652	400.425	0.617556	-0.695358	0.0239396	0.198636	0.701941
C2CD2L	86.0546	101.798	58.8325	55.5394	91.2162	110.139	55.8255	68.8463	62.5923	43.1887	50.2808	39.6912	67.6147	30.4048	65.8589	0.646332	-0.629653	0.0241033	0.199464	0.700135
SKP2	121.556	220.344	102.57	155.766	171.843	100.797	147.184	125.336	348.803	219.971	224.234	126.099	143.061	619.409	201.927	1.77438	0.827315	0.0241048	0.199464	0.700135
SNRPA	918.03	684.618	812.124	935.608	969.648	1433.34	714.549	1389.62	2012.1	1285.8	910.811	1268.01	865.005	1604.02	1128.81	1.44331	0.529383	0.0241011	0.199464	0.700135
C1orf122	335.223	689.816	458.661	341.012	421.235	722.266	470.746	427.083	317.711	231.794	377.268	449.736	240.691	304.145	413.385	0.682703	-0.55067	0.0242093	0.199565	0.699915
EEF1A2	28.1613	17.9586	17.0277	162.079	8.53815	64.6428	46.2809	17.1027	16.9796	24.8102	0	12.1839	9.76601	37.7079	33.0885	0.335905	-1.57388	0.0241415	0.199565	0.699915
KDM2B	229.478	198.316	220.496	272.782	342.934	192.086	218.923	408.244	574.286	375.69	249.116	111.565	327.502	788.325	322.124	1.69389	0.760337	0.024159	0.199565	0.699915
MSH5	70.3593	43.1708	114.461	95.1227	88.2239	80.6979	50.1705	75.5084	222.199	122.939	88.478	271.878	77.0116	89.0881	106.379	1.75519	0.811625	0.0242063	0.199565	0.699915
TRIP6	741.315	1351.82	969.013	969.998	2038.42	944.277	1472.75	1857.51	2467.25	2833.42	1796.95	734.078	2684.19	1343.11	1586.01	1.61597	0.692399	0.0241894	0.199565	0.699915
GTPBP5	212.575	125.477	236.449	207.808	146.1	317.462	119.775	240.917	456.833	251.968	193.679	239.743	366.822	352.391	247.714	1.54036	0.623269	0.0242342	0.199617	0.699803
RNF2	116.617	147.404	158.181	133.07	159.59	159.186	145.893	187.193	187.004	194.718	182.772	210.526	135.584	216.12	166.704	1.28842	0.365608	0.0242525	0.199617	0.699803
EPHX4	30.2733	499.916	74.6829	52.5296	281.296	50.1602	94.5554	59.8741	44.4602	36.5957	121.554	118.332	16.9444	23.7628	107.495	0.386422	-1.37175	0.0243016	0.199868	0.699256
PRR3	94.4681	54.2606	172.176	144.177	108.541	90.889	156.36	275.818	188.414	159.978	134.202	127.38	125.69	328.577	154.352	1.63371	0.708156	0.0243898	0.199992	0.698988
SURF4	1122.32	1225.44	791.263	1127.94	861.312	1149.54	996.206	688.017	553.949	810.772	561.213	676.315	682.009	1262.9	893.515	0.719489	-0.474956	0.0243481	0.199992	0.698988
UBXN6	1002.79	790.342	705.876	1006.54	746.766	892.007	1156.83	479.136	720.832	636.128	513.481	903.1	764.939	273.74	756.607	0.680713	-0.554882	0.0243859	0.199992	0.698988
ZMIZ2	687.399	517.92	518.556	559.8	408.834	679.878	728.245	564.658	561.24	372.234	357.409	470.081	302.333	339.099	504.835	0.723005	-0.467922	0.0243906	0.199992	0.698988
GLB1	391.265	1155.6	549.45	533.667	736.488	373.439	559.676	343.984	400.181	502.289	378.332	455.233	260.825	495.153	509.685	0.659403	-0.600767	0.0245118	0.200219	0.698496
GPR183	327.653	36.0081	51.8908	59.2921	52.4956	225.824	135.803	135.702	11.0091	42.0387	91.8185	22.6484	13.0731	30.1108	88.2405	0.384812	-1.37778	0.0244558	0.200219	0.698496
ISG15	2791.28	6651.64	2301.21	2199.48	4771.48	5633.72	2058.5	779.128	4622.4	1788.7	2002.04	495.222	2632.7	671.538	2814.22	0.491803	-1.02385	0.0245302	0.200219	0.698496
ME1	60.8476	164.192	45.9417	36.1904	84.7519	24.6819	113.397	31.121	24.2775	46.7186	81.3363	27.7466	27.7741	31.9712	57.2105	0.50631	-0.981908	0.0244865	0.200219	0.698496
MON1A	68.4834	96.1014	121.176	57.5143	115.912	64.0767	49.2021	45.3235	55.8753	68.4579	53.2066	52.0674	49.1651	57.9663	68.1805	0.661733	-0.595679	0.0245665	0.200219	0.698496
PARVA	729.628	287.608	923.27	569.188	342.625	777.945	968.793	361.853	297.419	306.359	412.557	347.34	674.588	478.292	534.105	0.62534	-0.677288	0.0245585	0.200219	0.698496
RPL18A	11742.3	7382.44	5469.72	10741.8	20108.1	7822.83	21913.3	13983.3	33740	50524.7	18971.6	17382.6	7997.5	16461	17445.8	1.86714	0.900831	0.0245639	0.200219	0.698496
YEATS2	313.527	221.534	333.232	454.696	308.224	194.422	377.085	411.714	453.194	448.507	346.172	621.819	324.901	546.999	382.573	1.43097	0.516996	0.0245399	0.200219	0.698496
EIF6	1375.54	1256.74	796.636	1054.36	1542.42	1462.34	1538.89	1775.24	2214.7	1562.13	1544.82	1636.39	2543.16	1248.33	1539.41	1.38719	0.472168	0.0246228	0.200298	0.698323
NFATC3	201.323	164.258	210.181	251.246	295.483	225.4	255.494	312.389	320.929	261.238	255.577	406.578	260.688	312.514	266.664	1.32896	0.410295	0.024657	0.200298	0.698323
RSF1	217.999	125.097	195.959	312.549	245.268	211.578	175.504	1309.64	187.895	178.138	251.344	306.628	240.513	371.776	309.278	1.92006	0.941153	0.0246175	0.200298	0.698323
SERPINE2	415.197	102.067	408.787	497.233	40.4266	286.787	2513.27	257.512	326.337	342.315	220.152	100.607	43.5474	275.808	416.432	0.366665	-1.44747	0.0246655	0.200298	0.698323
SMEK2	322.774	408.282	341.197	370.527	395.685	249.143	378.873	360.812	379.623	695.394	690.904	311.11	537.978	518.126	425.745	1.41731	0.503155	0.0246689	0.200298	0.698323
OBSCN	128.489	39.3589	118.034	150.28	60.6391	150.931	129.602	196.183	307.338	155.668	93.466	267.884	257.585	89.2958	153.197	1.7636	0.818524	0.0247279	0.200626	0.697612
PMM1	275.993	424.16	188.489	263.068	180.724	280.559	480.679	295.097	236.275	210.911	166.291	164.63	152.078	154.51	248.105	0.658231	-0.603333	0.0248585	0.201535	0.695649
DHODH	81.9713	89.9472	74.1523	144.679	266.316	86.3393	59.2812	181.726	265.424	214.929	160.731	202.995	135.037	175.219	152.768	1.6667	0.736996	0.0248809	0.201565	0.695585
RNF214	165.933	83.553	171.566	128.482	140.88	134.033	151.118	209.105	231.67	133.771	175.029	286.685	187.493	159.109	168.459	1.4183	0.504166	0.0250456	0.202748	0.693044
ENPP1	88.805	57.0818	91.1041	55.8743	17.9154	396.573	57.9859	65.6949	34.09	38.596	64.5037	27.1389	40.2465	70.2022	78.9865	0.441271	-1.18026	0.0251092	0.202958	0.692593
SNX11	86.9389	187.115	135.934	104.887	94.6086	105.889	99.6066	67.0845	66.6608	59.7492	76.8105	82.4478	86.1648	120.113	98.1436	0.683741	-0.548479	0.0250917	0.202958	0.692593
ERAL1	389.597	326.666	327.51	391.436	346.098	317.179	293.684	581.459	466.337	366.877	321.945	839.486	289.521	633.861	420.832	1.46264	0.548579	0.0251989	0.203407	0.691635
EXOSC5	280.165	131.438	190.159	222.374	117.023	399.902	165.281	240.616	616.791	430.766	225.811	253.408	302.762	399.699	284.014	1.64186	0.715327	0.0252588	0.203407	0.691635
FBXW5	580.223	559.926	426.265	579.846	495.567	644.948	711.815	389.708	381.48	574.125	342.532	457.719	412.746	499.341	504.017	0.764551	-0.387316	0.0252536	0.203407	0.691635
LAMB1	774.669	129.036	916.379	467.783	212.43	1087.21	702.919	419.583	214.665	119.397	283.781	176.17	367.795	581.199	460.93	0.503709	-0.989337	0.0252138	0.203407	0.691635
PAPSS1	227.917	328.506	243.329	193.146	361.179	243.385	312.294	364.505	304.726	377.869	574.883	317.677	275.64	476.248	328.665	1.4102	0.495899	0.0252405	0.203407	0.691635
SH3BP5	683.092	471.809	1043.78	767.966	615.114	701.444	1053.8	595.676	687.911	742.288	403.044	462.128	415.983	379.944	644.57	0.69069	-0.53389	0.0254117	0.204485	0.689338
CHL1	88.4754	76.9207	90.7223	0	61.4244	21.3481	272.226	245.086	418.392	78.6596	673.321	1095.86	23.8971	147.865	235.3	4.40227	2.13825	0.0254528	0.204489	0.68933
LMF1	181.909	108.491	67.564	121.146	46.1326	250.65	151.956	61.6841	55.1677	136.916	55.7313	24.5027	96.0965	66.9225	101.776	0.533628	-0.906094	0.0254374	0.204489	0.68933
ZC3H15	371.937	374.961	316.032	337.777	373.611	314.173	288.433	319.931	261.925	249.026	303.404	223.81	280.774	275.938	306.552	0.804914	-0.313093	0.0254689	0.204489	0.68933
CDC73	144.827	136.128	165.695	202.916	201.971	112.197	124.744	248.753	160.631	205.088	268.359	204.668	171.122	241.126	184.873	1.37681	0.461334	0.0255703	0.20515	0.687927
LINC00662	37.1286	45.8282	50.8042	42.6055	26.7648	61.3204	35.8603	33.6617	102.44	41.6595	58.9458	88.2235	62.0643	96.3707	55.977	1.62673	0.701974	0.0256156	0.205209	0.687803
ZNF148	149.789	200.819	248.826	304.134	191.22	166.565	188.877	259.27	297.188	301.236	253.015	227.69	272.239	352.903	243.841	1.35458	0.437851	0.0256093	0.205209	0.687803
BCL2L13	193.21	207.03	304.06	231.356	258.515	145.88	284.864	85.7425	214.858	160.231	154.022	174.108	201.159	73.9942	192.074	0.653597	-0.613528	0.0256699	0.205492	0.687204
ATL2	335.255	316.579	421.872	311.992	339.979	264.869	282.385	289.47	345.456	640.165	508.081	383.902	587.298	398.963	387.591	1.38715	0.472123	0.0258222	0.205816	0.68652
MCCC2	518.376	686.035	338.73	316.334	444.502	302.43	374.891	532.064	916.079	587.108	701.193	915.627	439.175	391.198	533.124	1.50364	0.588457	0.025759	0.205816	0.68652
RPN2	1980.6	784.187	1135.92	1325.02	1639.58	1463.46	1329.43	1631.85	1797.91	1723.69	1616.47	3326.83	1618.49	2257.21	1687.9	1.44643	0.532499	0.0258246	0.205816	0.68652
STON2	100.617	246.502	143.686	411.056	235.889	99.8245	270.588	212.364	534.225	658.766	180.642	676.669	722.123	80.1139	326.648	2.03343	1.02392	0.0257959	0.205816	0.68652
TAP2	923.452	903.396	783.603	908.593	1018.07	596.206	801.386	562.957	470.205	1155.53	404.965	452.909	569.121	321.524	705.137	0.663233	-0.592413	0.0258245	0.205816	0.68652
FAM213A	516.542	1513.91	848.212	978.478	1311.77	1020.44	598.434	602.781	744.641	626.626	515.299	727.712	733.65	719.298	818.414	0.687796	-0.539946	0.0258114	0.205816	0.68652
HTR3A	50.274	1865.67	46.3302	97.0916	1095.27	98.9269	71.691	138.578	33.4858	55.0319	386.532	58.0718	66.0063	54.7041	294.119	0.237288	-2.07529	0.0259328	0.206526	0.685025
MTSS1L	296.836	171.172	222.899	209.031	218.616	255.82	202.991	295.091	324.572	125.609	273.138	651.096	419.65	388.319	289.632	1.56996	0.650729	0.0259529	0.206534	0.685008
SLC20A1	767.997	396.17	482.432	541.005	415.318	1212.77	329.234	498.869	364.928	177.489	339.716	368.715	306.115	495.326	478.292	0.614949	-0.701462	0.0260551	0.207042	0.683941
SPICE1	187.535	110.301	170.472	145.654	177.119	113.132	100.827	208.923	179.765	148.795	219.275	238.226	143.421	326.768	176.444	1.45676	0.542761	0.0260449	0.207042	0.683941
PHF12	309.728	123.965	292.883	280.845	244.976	259.546	205.722	396.896	320.329	259.435	226.595	532.166	327.499	486.26	304.775	1.48472	0.57019	0.0261089	0.207168	0.683677
SNORA9	1148.25	2886.48	909.564	382.257	1608.59	1601.56	2117.21	2629.07	2140.63	2010.22	10103.2	1970.68	1405.01	1656.34	2326.36	2.05748	1.04088	0.0261093	0.207168	0.683677
ARHGAP25	135.522	152.052	149.459	163.795	73.8483	112.84	197.868	80.603	63.3271	120.661	94.5424	77.3457	67.7519	145.818	116.817	0.66001	-0.59944	0.0263058	0.207684	0.682598
C6orf48	2024.04	4483.37	2412.24	3031.41	4282.03	1689.78	6762.7	2906.97	15503	10695.1	4873.3	4101.94	4375.11	3693.38	5059.59	1.86935	0.90254	0.0263088	0.207684	0.682598
CNPY3	965.966	1007.42	1477.43	1194.97	1001.7	1159.87	1252.67	2770.86	1115.78	1035.56	1344.15	2096.45	1833.31	1392.1	1403.45	1.43746	0.523523	0.0262088	0.207684	0.682598
DEGS1	331.714	512.747	444.924	472.698	379.929	270.354	876.982	200.624	342.955	433.766	211.259	216.237	400.643	312.829	386.261	0.643352	-0.636321	0.0262818	0.207684	0.682598
FLI1	123.181	81.9926	114.151	97.835	38.2781	81.8163	213.277	85.0958	12.7559	31.0095	42.8677	30.7832	44.1356	125.642	80.2015	0.492073	-1.02306	0.0262638	0.207684	0.682598
USP13	40.7636	47.3535	51.3041	65.2064	75.9878	42.8712	41.831	49.7546	80.0254	108.091	46.608	100.684	87.4505	77.8862	65.4155	1.51868	0.602819	0.0262613	0.207684	0.682598
VAMP7	149.301	231.682	142.734	114.195	157.598	158.113	159.921	99.7211	123.265	122.555	166.378	106.051	92.4613	95.5498	137.109	0.721476	-0.470976	0.0262595	0.207684	0.682598
CAMK2G	58.1554	67.0978	70.2778	64.8437	78.3959	51.8711	46.4233	34.1824	50.3225	30.5517	37.6794	47.4165	58.144	46.3533	52.9796	0.69374	-0.527532	0.0264041	0.208284	0.681345
ALG8	219.167	194.781	76.3057	0	223.01	174.428	179.015	666.124	177.772	202.844	1040.87	270.897	267.431	231.61	280.304	2.68004	1.42225	0.0264509	0.208501	0.680893
BAK1	386.815	764.459	368.718	455.83	272.572	490.878	772.887	384.955	271.612	379.309	303.618	316.407	446.596	271.655	420.451	0.675324	-0.566348	0.026491	0.208665	0.680551
PIM2	596.794	136.822	134.305	542.71	335.727	208.236	182.884	176.754	165.252	285.76	98.1173	201.581	134.057	137.523	238.323	0.560165	-0.836075	0.0265272	0.208798	0.680274
CASC4	483.364	583.73	340.622	321.456	261.481	370.822	501.758	248.683	236.489	252.328	376.735	333.511	360.306	195.748	347.645	0.699202	-0.516219	0.0265756	0.208849	0.680167
ELOVL1	655.276	906.925	1251.38	767.134	1019.85	656.427	894.355	711.494	683.333	676.31	675.662	705.828	681.045	406.673	763.692	0.737958	-0.43839	0.0266124	0.208849	0.680167
MAN2B2	295.097	285.716	334.79	167.871	199.468	223.011	389.437	212.822	141.487	112.712	273.469	194.475	185.705	170.702	227.626	0.680513	-0.555304	0.0265865	0.208849	0.680167
RAC3	202.135	174.357	458.743	333.616	293.234	122.845	295.964	551.875	339.658	219.568	267.657	1480.09	319.718	389.84	389.236	1.89983	0.925867	0.0266385	0.208849	0.680167
SPPL3	385.56	482.334	416.222	421.528	418.299	341.362	332.117	534.403	618.851	348.56	416.724	503.292	545.881	1046.65	486.556	1.43467	0.520717	0.0266144	0.208849	0.680167
TTC39B	77.4652	124.448	51.9813	203.592	96.6624	128.825	86.1983	42.9661	24.3235	161.121	27.764	35.4977	42.5937	61.3764	83.201	0.513619	-0.96123	0.0266497	0.208849	0.680167
IFI6	9995.03	20889.8	10772.7	7229.89	15643.2	10747.9	7558.49	2880.53	17574.3	4048.36	6634.74	2568.47	7038.03	2046.93	8973.46	0.516472	-0.953238	0.0267626	0.209127	0.679589
PER1	1283.57	169.742	441.764	474.156	353.241	1020.54	1108.84	767.716	350.873	222.71	403.275	311.983	249.921	265.084	530.244	0.529503	-0.917288	0.0267085	0.209127	0.679589
RPL10A	15385.9	13612.7	7008.21	8266.51	15012.4	10227.5	17067.3	12346.8	25811.9	30556.2	22305.7	16640	16110.9	10283.4	15759.7	1.54809	0.630487	0.0267503	0.209127	0.679589
TTC18	66.1911	82.0158	83.736	57.595	61.0809	39.7261	48.4486	31.3912	150.479	61.3122	153.241	166.596	83.6147	105.056	85.0345	1.71477	0.778016	0.0267294	0.209127	0.679589
LDHA	2767.6	3957.43	1356.11	4223.04	5767.76	2197.01	2816.26	1732.02	2118.88	3088.17	1274.96	3192.78	1293.78	1107.34	2635.22	0.597955	-0.74189	0.0268342	0.209253	0.679328
NAT8L	94.1263	354.833	360.284	252.267	202.741	41.8879	315.963	532.399	590.888	88.5743	375.384	2061.29	229.338	130.401	402.17	2.47429	1.30701	0.0268368	0.209253	0.679328
RNF135	69.9406	84.6138	127.907	95.2373	65.7459	107.031	99.8341	63.9164	88.8077	67.2024	50.7317	76.7176	59.7963	48.7665	79.0177	0.69897	-0.516697	0.026809	0.209253	0.679328
ALG2	196.386	623.863	216.993	307.284	151.178	448.331	342.995	148.033	217.346	219.193	175.856	142.455	227.432	289.25	264.757	0.61952	-0.690776	0.0268709	0.209368	0.679089
CCDC74A	28.4557	123.52	60.8982	72.9046	58.353	35.1121	106.028	228.13	31.6406	40.3193	109.362	582.553	109.847	55.2343	117.311	2.39635	1.26084	0.0269629	0.20951	0.678796
CRIP1	5605.95	1565.63	1966.21	2850.15	1606.1	1992.47	2800.32	5077.53	2960.71	6338.62	2877.66	8923.71	9292.59	732.843	3899.32	1.96858	0.977159	0.026986	0.20951	0.678796
IFITM2	2470.38	5118.94	3285.08	5057.12	2821.27	5259.1	5910.56	1257.93	3102.1	4424.87	1609.47	3799.43	2577.74	1043.96	3409.85	0.595258	-0.748412	0.0269644	0.20951	0.678796
PCDH19	481.502	72.1286	55.1295	129.336	54.711	848.144	103.989	89.849	51.8804	153.835	136.46	103.016	97.4633	103.837	177.234	0.420278	-1.25058	0.0269518	0.20951	0.678796
TPPP3	293.715	1306.35	344.838	309.713	385.869	160.855	339.878	663.583	1411.66	144.632	971.956	1367.22	1344.12	582.381	687.626	2.06589	1.04676	0.026973	0.20951	0.678796
CXorf26	82.5489	168.928	73.67	107.912	122.097	106.266	100.666	66.6241	71.0731	77.6448	91.5384	103.744	59.5825	57.3796	92.1196	0.690287	-0.534732	0.0270124	0.209564	0.678682
POLDIP2	701.654	525.514	461.795	611.048	563.613	529.95	670.724	525.035	815.376	937.251	600.031	1527.66	588.375	909.694	711.98	1.45274	0.538773	0.0270344	0.209585	0.678641
RC3H1	181.849	120.868	142.643	131.621	147.827	123.894	140.614	183.689	141.354	201.425	213.756	192.253	201.943	150.999	162.481	1.29932	0.377755	0.0270988	0.209933	0.677919
AUTS2	105.942	40.5141	160.113	81.4345	45.8956	46.9683	61.3192	200.292	94.813	66.5182	89.7894	167.621	136.173	195.603	106.643	1.7567	0.812871	0.0272037	0.210222	0.677322
CD34	354.828	99.7751	612.373	367.67	227.483	201.854	888.651	261.236	104.407	138.722	178.739	122.268	326.096	308.918	299.501	0.521809	-0.938408	0.0272466	0.210222	0.677322
CUL1	476.963	429.939	426.146	419.981	593.782	367.12	435.658	592.625	607.348	595.386	614.739	583.94	544.468	430.182	508.448	1.25984	0.333245	0.0271805	0.210222	0.677322
SAMD4A	169.143	83.2115	144.024	74.307	43.631	157.708	100.564	45.8611	28.183	47.3532	58.0028	135.056	72.5601	15.7085	83.9509	0.518795	-0.946765	0.0272528	0.210222	0.677322
SDSL	128.402	349.954	97.957	119.675	133.047	287.038	93.6062	69.3526	156.232	87.123	104.931	68.464	81.0307	139.293	136.865	0.58235	-0.780043	0.0272377	0.210222	0.677322
SYT11	293.78	381.409	609.399	405.034	511.276	200.264	410.93	1411.75	653.475	254.741	491.526	699.589	221.173	1524.89	576.374	1.87025	0.903232	0.0271941	0.210222	0.677322
FAM222B	189.37	101.203	221.368	200.943	189.972	100.656	108.545	297.543	230.129	119.492	152.421	402.334	233.74	351.515	207.088	1.60967	0.686766	0.0272926	0.210239	0.677286
KDELR1	3151.81	1805.53	2538	2111.12	2104.81	2112.52	3032.94	3006.74	2719.84	2726.43	3056.21	3025.67	3875.22	3449.05	2765.42	1.29634	0.374444	0.0273134	0.210239	0.677286
SPAG9	501.176	420.204	691.478	549.049	730.544	569.477	390.078	474.471	327.1	255.101	358.393	441.065	436.365	497.806	474.451	0.72414	-0.465659	0.027295	0.210239	0.677286
INTS4	277.607	147.261	193.536	0	294.762	282.186	244.764	1409.09	210.486	250.956	1066.47	345.042	267.925	400.351	385.031	2.74566	1.45715	0.0273557	0.210415	0.676924
KIAA0317	227.56	291.041	267.516	273.337	238.502	185.763	230.739	221.285	296.202	294.396	341.125	366.973	393.966	324.999	282.386	1.3057	0.384828	0.0275181	0.211392	0.674911
LETMD1	327.931	327.536	236.776	199.595	247.413	217.486	285.529	262.821	665.041	391	402.094	279.19	374.958	280.414	321.27	1.44233	0.528398	0.0275219	0.211392	0.674911
EFNA3	148.212	74.8	211.044	121.282	70.7749	129.715	85.5269	165.784	218.42	124.659	164.422	55.368	114.732	1009.1	192.417	2.20724	1.14224	0.0276129	0.211941	0.673786
SRSF7	780.85	826.858	576.326	612.394	885.29	625.233	561.613	707.204	763.448	1104.65	1007.85	1029.31	762.038	1022.67	804.695	1.31397	0.393934	0.0276371	0.211976	0.673713
CCDC6	1053.95	1092.31	1384.74	1277.16	1246.74	925.057	1238.07	488.196	1201.81	650.928	1023.13	1051.17	786.634	382.141	985.86	0.679332	-0.557811	0.0277431	0.212638	0.672359
NEK2	104.058	98.1747	41.3356	101.773	125.417	50.2226	46.8006	130.978	108.966	135.382	115.043	177.567	80.7453	148.606	104.648	1.58315	0.662801	0.0277742	0.212725	0.67218
FASTK	1321.09	970.64	1225.48	851.271	1243.34	1031.25	938.16	590.549	1077.1	899.19	828.859	731.405	964.794	626.338	949.963	0.753984	-0.407394	0.0277947	0.212732	0.672168
HLA-E	6708.59	5596.47	4306.02	5758.13	5085.61	6392.91	8560.45	3949.98	1681.35	8566.71	3919.4	2312.35	3378.78	1984.21	4871.5	0.608085	-0.717656	0.0278316	0.212864	0.671898
C20orf96	189.633	227.23	74.8532	82.7896	169.111	102.935	76.881	263.517	284.345	77.4539	228.268	248.501	160.28	303.15	177.782	1.69713	0.763098	0.0278753	0.212906	0.671812
GFPT2	439.363	16.3204	213.811	265.913	77.0323	621.354	276.516	173.071	49.9408	236.227	73.1942	84.7414	116.591	107.069	196.51	0.438876	-1.18812	0.0278963	0.212906	0.671812
ZYX	1924.44	1338.68	2536.95	1447.17	2090.84	2511.01	3043.1	2033.02	1261.53	1619.47	1750.3	1220.06	1561.51	821.303	1797.1	0.689008	-0.537407	0.0278878	0.212906	0.671812
EMP3	1508.72	412.12	1057.18	800.03	410.084	1341.21	1669.15	657.116	214.573	744.17	537.071	259.958	570.185	994.594	798.297	0.552365	-0.856306	0.0279749	0.213105	0.671407
PCDHB2	91.5709	165.492	76.1313	102.641	61.891	18.9365	78.9117	150.949	78.1695	69.4014	102.944	122.577	179.576	530.607	130.7	2.07943	1.05619	0.0279814	0.213105	0.671407
SPATS2	207.202	346.962	342.84	259.815	357.022	313.987	404.582	228.078	445.071	343.483	411.644	714.545	430.738	851.264	404.088	1.53564	0.618844	0.0279746	0.213105	0.671407
HMG20B	442.796	305.984	343.92	415.949	374.607	659.104	428.491	246.736	282.346	344.554	320.304	402.376	337.439	213.128	365.552	0.722715	-0.4685	0.0280083	0.213159	0.671296
HARS2	175.114	202.114	270.019	195.042	140.706	226.545	209.274	221.117	252.253	323.256	311.683	210.924	269.515	298.033	236.114	1.32831	0.40959	0.0280377	0.213232	0.671147
AMPD3	132.521	106.04	67.0217	141.619	98.648	100.113	130.616	71.4096	90.3994	83.3262	55.9871	105.443	78.2644	64.5819	94.7136	0.704282	-0.505775	0.0281143	0.21363	0.670339
FAM217B	103.477	83.3009	141.428	58.5456	101.868	54.8045	61.3332	75.7285	132.49	83.9806	166.8	97.7057	240.467	194.719	114.046	1.64197	0.715427	0.0281789	0.21363	0.670339
CSNK2A2	764.556	507.269	938.194	851.824	986.809	680.648	890.421	1111.66	1058.56	1615.77	957.568	1168.53	679.972	1183.15	956.78	1.38285	0.467641	0.0281367	0.21363	0.670339
EPB41L3	254.555	49.5102	111.247	122.74	35.1863	168.864	219.751	145.931	13.1894	81.4025	63.5651	22.6378	69.9708	52.552	100.793	0.464768	-1.10542	0.0281526	0.21363	0.670339
TMEM176B	2053.32	279.773	732.872	1085.45	586.929	1487.84	3121.33	650.873	91.3319	1743.96	506.73	442.317	204.477	410.086	956.949	0.432816	-1.20817	0.0281887	0.21363	0.670339
NOC2L	241.596	238.713	395.217	486.063	387.245	339.462	275.579	437.235	636.465	579.698	309.528	656.049	330.415	473.826	413.364	1.44793	0.533992	0.0282655	0.214061	0.669463
DDB1	1803.7	2094.8	1654.66	2047.77	2869.76	1163.05	2189.86	1897.22	2801.38	3761.01	2284.96	2515.41	2509.17	3707.49	2378.59	1.40852	0.49418	0.0283052	0.214062	0.669461
LGALS8	166.029	345.486	188.43	212.575	187.661	534.502	313.527	155.111	184.849	230.59	246.131	112.536	147.81	165.287	227.895	0.63779	-0.648847	0.0282934	0.214062	0.669461
ATP7B	84.1797	67.0557	56.2807	47.3593	77.1685	32.021	35.2474	66.9032	110.936	35.5226	93.02	155.327	96.16	102.679	75.7044	1.66149	0.732478	0.0283729	0.214334	0.668908
HK1	309.861	274.459	503.617	258.155	443.833	759.919	360.371	203.28	332.155	255.98	341.401	298.831	294.322	237.891	348.148	0.674451	-0.568213	0.0283809	0.214334	0.668908
KIAA1328	52.0827	40.2852	79.1944	32.4575	33.407	46.0935	32.4136	76.3601	53.0457	49.9843	87.7666	80.3664	58.4998	73.07	56.7876	1.52109	0.605108	0.0284455	0.214672	0.668225
CCDC107	244.602	491.284	175.139	188.33	239.864	401.263	326.997	243.23	132.052	261.265	243.106	168.446	159.403	151.135	244.723	0.65549	-0.609354	0.0285003	0.214835	0.667894
CCL5	436.479	219.957	169.119	413.101	261.93	329.295	318.725	108.922	42.5232	512.446	79.2297	54.1563	68.5837	171.308	227.555	0.481238	-1.05518	0.0285382	0.214835	0.667894
HS6ST1	476.878	455.563	321.732	530.344	319.271	468.452	377.89	695.203	696.145	263.752	485.738	1224.32	568.95	587.947	533.728	1.5327	0.616071	0.0285665	0.214835	0.667894
LRRN4	290.887	43.5166	231.089	83.6932	144.593	133.705	176.537	143.215	42.2696	17.0733	93.0855	60.7861	120.894	6.43037	113.412	0.436553	-1.19577	0.0285583	0.214835	0.667894
TMEM62	75.3245	367.316	42.9366	116.485	80.4267	154.148	106.987	47.7749	75.9867	110.018	74.8936	40.8012	91.2936	62.4155	103.343	0.531212	-0.912641	0.0285484	0.214835	0.667894
SUDS3	138.947	145.567	156.72	171.129	179.093	160.092	84.97	237.144	185.769	215.363	150.22	258.01	191.104	176.544	175.048	1.36623	0.450197	0.0286652	0.215427	0.666699
ENY2	215.38	323.607	189.849	188.522	135.653	205.364	259.918	253.543	222.26	312.814	334.789	393.127	327.029	265.751	259.115	1.38928	0.474339	0.028728	0.215599	0.666353
MRPL28	562.813	440.813	507.355	454.839	400.008	441.627	530.874	744.215	358.844	659.068	557.897	641.818	653.704	862.017	558.278	1.34083	0.423124	0.0287203	0.215599	0.666353
MAT2A	1266.32	655.615	826.18	965.079	887.183	674.636	922.899	704.293	1546.48	1297.99	1183.2	1014.64	1357.06	1481.8	1055.95	1.38486	0.469744	0.0287774	0.21582	0.665908
CST7	128.994	26.0828	87.1011	73.254	34.0379	140.361	47.4652	48.8824	3.97959	69.1591	22.925	55.9748	25.4709	17.8127	55.8215	0.447824	-1.159	0.0289297	0.216812	0.663916
ABCB8	84.7719	98.3768	137.434	66.8322	104.536	129.547	70.1933	51.1095	88.0402	57.6183	65.4153	66.1455	90.8191	58.2811	83.5086	0.68875	-0.537948	0.028974	0.216818	0.663904
G6PC3	408.14	630.757	661.957	526.815	463.02	556.068	538.8	815.915	910.615	477.385	644.801	826.957	493.181	1134.05	649.176	1.40078	0.486229	0.0289875	0.216818	0.663904
SEMA6B	134.026	9.04808	137.169	83.4762	65.492	62.4205	278.458	85.7033	11.1659	47.7282	46.3331	21.152	74.5729	51.5329	79.1627	0.436662	-1.19541	0.0289907	0.216818	0.663904
MST1R	67.6873	129.304	81.4755	83.9903	72.1953	116.912	43.6765	29.2274	95.8707	38.4994	50.1886	17.9777	58.437	55.4367	67.2056	0.577583	-0.7919	0.0290497	0.21711	0.663321
EED	258.166	213.876	118.548	206.217	326.542	156.695	169.348	774.78	185.192	185.376	319.086	203.579	254.461	591.797	283.119	1.73611	0.795856	0.0291065	0.217384	0.662773
ADCY9	86.9822	42.8948	131.693	92.9996	11.9632	124.871	100.984	24.273	17.7307	34.1495	26.9681	35.6008	105.644	41.2781	62.7166	0.477261	-1.06715	0.029153	0.21743	0.66268
PAEP	73.015	4025.88	96.3108	1847.3	376.335	357.781	428.734	123.261	68.9063	140.21	0	432.994	365.473	313.428	617.831	0.200025	-2.32175	0.0291387	0.21743	0.66268
PCDHB3	40.3636	21.0957	82.5496	56.0455	29.9073	15.8419	34.1173	47.6152	144.48	27.3138	39.7332	53.1781	62.3742	207.805	61.6015	2.09572	1.06744	0.0292112	0.217714	0.662113
SOD3	395.169	268.81	380.792	303.087	141.246	456.519	883.445	619.852	39.3805	40.4083	174.922	126.726	152.434	120.777	293.112	0.449979	-1.15207	0.0292894	0.218147	0.661251
FAR1	170.872	342.622	193.351	245.733	190.92	141.114	200.773	129.301	133.458	133.592	111.636	144.209	175.473	214.857	180.565	0.700233	-0.514093	0.0293184	0.218212	0.661121
CBX5	993.414	493.143	1626.9	971.331	997.09	966.214	767.66	1399.79	1134.86	1171.91	1256.74	1535.2	1238.58	2197.17	1196.43	1.45737	0.543368	0.0293704	0.218449	0.660651
MFAP2	2283.83	696.899	3641.25	1522.64	409.358	1937.92	1519.41	3125.53	3693.6	380.824	2733.3	9860.46	1793.88	4957.28	2754.01	2.20976	1.14389	0.0294477	0.218723	0.660106
ORC2	105.233	132.864	145.998	95.7989	239.917	78.8106	149.091	189.409	268.474	219.173	263.265	109.552	166.578	235.776	171.424	1.5303	0.613818	0.0294456	0.218723	0.660106
CDKN1A	1244.76	512.184	525.321	424.388	318.18	1017.15	421.015	523.154	134.318	149.695	432.569	187.824	737.679	137.729	483.284	0.515384	-0.956281	0.0295146	0.219023	0.659509
SLAMF7	267.837	38.7668	27.6567	269.234	72.2047	54.1798	66.2283	21.0495	15.1538	108.945	21.3827	41.8379	40.6621	85.5592	80.7641	0.419374	-1.25369	0.0295287	0.219023	0.659509
SIPA1L1	204.383	153.041	190.782	167.388	133.334	249.099	188.542	131.385	133.518	91.4583	139.59	106.262	208.706	103.742	157.231	0.708843	-0.496461	0.029644	0.219727	0.658116
IFT80	194.872	128.888	123.89	146.705	107.025	90.286	91.7334	174.054	177.117	79.4675	178.335	254.722	248.429	221.482	158.357	1.51131	0.595802	0.0297302	0.220215	0.657152
HAS1	328.511	5.06653	17.7115	41.9858	6.17548	338.584	38.7372	78.081	3.33594	3.35106	49.707	10.8178	5.25548	4.31512	66.5454	0.196686	-2.34604	0.0298048	0.220315	0.656955
RFC3	183.306	85.946	138.332	198.659	368.896	143.635	103.412	230.388	411.823	313.814	264.357	194.796	170.465	434.166	231.571	1.65428	0.726199	0.0297839	0.220315	0.656955
UBE2C	1312.18	614.643	937.496	1394.96	1989.74	2216.53	483.557	1780.2	2249.48	2675.63	1323.78	2989.27	1161.04	2928.98	1718.39	1.68817	0.755462	0.0297868	0.220315	0.656955
SEMA3E	15.7297	58.1089	14.7709	0	63.3033	6.64124	21.5124	12.8857	141.175	63.4324	105.75	52.1415	8.47088	171.106	52.502	3.1032	1.63376	0.0298631	0.220595	0.656404
MICU1	410.888	474.806	603.831	395.188	768.125	452.45	407.058	379.243	291.943	397.552	413.535	318.296	476.821	305.17	435.35	0.734871	-0.444436	0.029885	0.220606	0.656383
FUBP1	546.262	475.267	543.711	565.05	483.625	509.813	524.095	369.674	815.127	829.684	717.171	817.503	467.014	1146.59	629.328	1.41523	0.501038	0.0299437	0.22073	0.656139
RPS19	32793.2	17777.6	14387.1	21705.4	19186	31537.3	30507.9	25744.6	74384.3	53970.4	27406.9	17911.5	32370.7	37058.7	31195.8	1.60107	0.679039	0.029963	0.22073	0.656139
ZNF595	145.743	28.3277	413.898	115.843	172.046	145.6	172.289	278.43	318.446	433.786	363.216	87.8572	771.804	188.036	259.666	2.04801	1.03422	0.0299423	0.22073	0.656139
ZEB1	75.2557	17.2833	118.46	75.1726	26.3454	115.766	74.0191	49.6141	13.9784	23.491	23.8291	23.3045	49.6622	67.8436	53.859	0.497218	-1.00805	0.0299946	0.220812	0.655978
ARHGAP1	1652.81	1317.88	2094.13	1787.78	1817.78	1841.75	2249.93	991.882	1578.35	1872.89	941.434	831.792	1782.94	1073	1559.6	0.710507	-0.49308	0.030071	0.221224	0.655169
ASPHD1	184.123	344.453	113.664	228.022	199.499	240.39	323.148	97.2945	160.091	353.285	79.7633	52.3902	52.4391	72.4571	178.644	0.531352	-0.912261	0.0302196	0.221959	0.653727
CCNT2	102.71	185.705	133.009	198.935	193.304	121.324	179.28	236.674	213.135	208.312	341.086	152.495	313.81	155.578	195.383	1.45549	0.541502	0.0302326	0.221959	0.653727
SNORA21	728.718	985.536	586.005	169.083	386.222	713.697	440.845	896.211	636.138	902.803	2535.27	2187.91	360.005	406.058	852.464	1.97694	0.983269	0.0302292	0.221959	0.653727
GRIK3	90.2908	219.113	9.93277	184.686	32.0896	353.286	247.836	15.0382	232.609	67.1618	14.2468	14.0599	16.6544	20.9281	108.424	0.33123	-1.59409	0.0304799	0.223319	0.651074
IL13RA1	405.484	298.583	154.033	532.585	223.299	237.921	262.884	125.09	117.668	207.943	319.873	252.094	141.49	157.541	245.463	0.624135	-0.68007	0.0304782	0.223319	0.651074
TAF1A	79.4925	45.9384	92.8186	84.6346	101.359	43.0183	64.7837	162.596	117.205	89.8736	76.112	84.7564	84.828	184.296	93.6938	1.55974	0.64131	0.0304462	0.223319	0.651074
VEGFB	613.335	511.597	493.075	451.21	575.071	539.356	556.252	362.215	431.321	414.371	350.832	413.213	606.963	316.213	473.93	0.774171	-0.369275	0.0305127	0.223408	0.650901
SEC61A2	72.3037	80.3994	101.977	57.9121	44.8779	52.0711	37.1467	107.878	63.4398	45.9769	90.9594	230.2	82.3192	147.684	86.7961	1.72839	0.789428	0.0305803	0.223752	0.650233
AGTRAP	837.242	2361.94	948.877	1184.23	1182.72	1160.08	1459.11	1083.87	1023.87	943.841	878.576	1060.83	710.164	714.294	1110.69	0.702236	-0.509972	0.0306051	0.223782	0.650175
C20orf194	67.5068	54.6529	78.0404	49.4773	67.9654	53.5652	90.4579	131.894	104.497	75.0962	109.597	67.9539	59.2546	136.035	81.8567	1.4842	0.569688	0.0307123	0.224127	0.649506
LIMK1	486.445	501.844	510.139	554.036	541.688	566.362	408.647	484.991	384.258	222.411	280.251	418.285	471.191	403.51	445.29	0.746243	-0.422282	0.0307145	0.224127	0.649506
LOC283922	112.437	71.0016	85.8896	123.232	197.134	96.8212	141.605	131.69	246.056	107.958	118.5	271.111	238.872	176.339	151.332	1.55929	0.640887	0.0306753	0.224127	0.649506
DGCR6	111.448	182.596	64.1753	29.9834	16.9394	47.9544	75.1781	11.5243	41.9286	6.86607	55.5045	16.9367	64.4427	33.5487	54.2162	0.434368	-1.20301	0.03077	0.22438	0.649015
PRPF19	902.064	1095.31	960.874	1458.94	1599.66	1010.93	985.979	1142.55	2038.5	1991.42	952.542	1628.83	1311.39	2438.44	1394.1	1.43509	0.521137	0.0308394	0.224621	0.648549
RNASEK	1404.89	2008.91	1273.4	1314.25	1535.42	1546.77	1832.88	1557.52	820.676	1216.76	1017.04	1477.25	1083.75	552.875	1331.6	0.707528	-0.49914	0.0308722	0.224621	0.648549
SURF1	667.072	1007	293.536	464.688	605.487	631.078	522.626	387.042	499.589	470.732	355.512	394.694	362.037	461.862	508.783	0.699136	-0.516355	0.0308862	0.224621	0.648549
GNG2	132.133	43.7665	100.989	70.9142	32.6235	93.2026	169.994	67.1752	14.7865	39.4074	64.4089	29.9971	41.3912	85.0392	70.4163	0.528718	-0.91943	0.0308687	0.224621	0.648549
LRRC56	52.7749	65.747	65.3953	80.6778	50.7149	49.193	74.5777	38.4696	201.387	59.5206	59.3193	56.6443	250.236	134.706	88.526	1.83713	0.877457	0.0309499	0.224933	0.647946
CTBS	191.262	417.334	157.779	198.742	298.856	198.992	279.991	211.927	141.068	93.6916	272.213	164.092	103.239	136.315	204.679	0.642963	-0.637193	0.0309947	0.224956	0.647902
MSRA	115.172	159.755	45.9987	66.5862	123.263	119.778	98.2607	89.637	48.4825	72.7542	77.066	26.5692	37.2399	85.5538	83.2941	0.599764	-0.737533	0.0309747	0.224956	0.647902
MAN1A2	291.808	438.065	273.773	268.27	303.151	344.159	284.167	225.471	271.609	203.7	274.504	257.514	271.413	211.964	279.969	0.778659	-0.360937	0.0311078	0.225021	0.647777
MAP7	266.118	270.556	355.535	311.604	629.907	351.509	295.269	832.641	532.003	536.709	474.279	653.43	463.708	247.576	444.346	1.50754	0.592192	0.0310859	0.225021	0.647777
RASL10B	28.1755	48.8559	82.6647	49.8487	57.1167	22.7064	47.2199	71.8331	82.4866	35.9398	57.495	80.103	33.3747	333.085	73.6361	2.08424	1.05952	0.0311071	0.225021	0.647777
RPIA	303.641	272.393	241.914	295.656	337.598	355.115	211.089	427.459	383.997	287.546	325.392	521.577	309.165	437.403	336.425	1.3332	0.414894	0.0310445	0.225021	0.647777
HLA-B	9008.25	184.727	174.661	5242.74	848.063	849.607	845.54	281.185	167.546	188.769	0	834.364	851.075	896.101	1455.19	0.187379	-2.41597	0.0310978	0.225021	0.647777
ANKRD26	44.6357	41.0196	77.27	44.411	30.7235	30.8386	50.0115	47.0344	74.9369	59.8181	80.7694	146.784	45.9689	62.7472	59.7835	1.6324	0.706996	0.031198	0.225523	0.646809
TWF1	752.799	1331.1	636.139	614.674	831.14	1319.1	816.837	677.904	551.241	624.249	901.166	374.588	720.884	474.48	759.022	0.68577	-0.544203	0.0312618	0.225833	0.646213
VIPAS39	95.9156	139.334	79.1597	93.402	63.195	92.0943	102.517	103.975	115.095	184.97	143.137	115.059	138.463	123.546	113.562	1.38913	0.474184	0.0313244	0.226086	0.645726
FBN2	109.393	42.1825	191.936	123.898	142.725	11.6518	20.1155	295.591	79.2078	79.2958	126.057	24.7028	71.0416	1234.84	182.331	2.98504	1.57775	0.0313805	0.226086	0.645726
ITPR2	109.339	172.483	126.061	148.861	117.302	199.234	112.039	89.2272	113.092	86.8091	82.082	113.669	73.9924	142.593	120.485	0.71209	-0.489869	0.031378	0.226086	0.645726
VPS26A	317.022	532.848	458.168	427.796	670.578	780.681	346.628	183.13	336.672	420.441	533.385	288.601	333.222	250.868	420.003	0.66343	-0.591984	0.031365	0.226086	0.645726
ADAMTS14	144.991	9.62956	187.432	43.082	33.5897	240.397	36.3463	55.1012	6.04473	8.82375	53.7598	12.882	97.5569	7.47952	66.9368	0.342527	-1.54571	0.0317169	0.22779	0.642465
ATAD3C	184.953	30.2469	232.626	145.512	17.2613	387.677	127.45	0.849482	41.3608	179.934	34.9141	53.0733	53.1214	20.671	107.832	0.337849	-1.56555	0.0316625	0.22779	0.642465
ATP6V1E1	412.671	773.379	381.695	406.639	446.096	315.475	473.524	214.116	255.218	248.256	586.677	303.229	321.343	186.126	380.317	0.658202	-0.603399	0.0317876	0.22779	0.642465
CCDC58	141.642	220.5	139.058	225.232	210.65	128.367	133.52	208.971	273.964	203.425	258.649	269.941	203.59	204.354	201.562	1.35435	0.437605	0.0317899	0.22779	0.642465
CRK	272.613	108.699	187.084	313.082	114.821	161.472	269.287	156.338	126.167	149.273	94.057	142.918	171.176	97.9453	168.924	0.656679	-0.60674	0.031785	0.22779	0.642465
EEF1G	19691.4	15461.8	9428.23	20137.9	19639.6	9320.14	20579	18032.2	38887.2	34072.1	16462.2	25128.9	21646.7	17420.6	20422	1.50199	0.586875	0.0317662	0.22779	0.642465
MYH11	140.921	49.4464	1429.35	406.861	23.855	18.7345	1067.13	44.2929	52.3272	55.7276	47.8824	455.725	31.1683	22.8113	274.731	0.225547	-2.1485	0.03187	0.22779	0.642465
PAR5	42.7985	18.8023	78.5619	23.2506	40.4936	6.45292	20.9084	138.594	24.8999	19.8331	73.5874	50.8113	99.4096	92.1178	52.1801	2.17651	1.12202	0.0317675	0.22779	0.642465
RASSF2	163.366	60.858	111.547	108.097	28.071	120.506	151.317	64.4232	107.676	34.047	44.0454	32.7623	56.2921	78.7926	82.9857	0.560428	-0.835399	0.0317923	0.22779	0.642465
RBM12	49.9534	53.6893	34.8871	49.63	88.5339	42.2183	53.2566	61.1437	99.2946	81.7886	60.8545	79.43	70.3993	82.4706	64.825	1.4503	0.536349	0.0318516	0.22779	0.642465
TDRD7	81.464	264.768	140.535	122.653	132.552	160.197	129.193	84.1989	105.368	130.293	94.2716	106.585	77.1695	106.6	123.989	0.681965	-0.55223	0.0318258	0.22779	0.642465
USP35	189.543	91.5844	93.4908	0	79.3396	153.303	145.653	599.47	76.7626	74.7814	694.313	228.652	219.041	139.323	198.947	2.70525	1.43576	0.0318431	0.22779	0.642465
RRP15	137.098	150.477	115.716	133.982	196.197	74.6646	122.609	154.415	237.294	143.872	170.88	188.445	173.152	233.931	159.481	1.40162	0.48709	0.0318925	0.2278	0.642446
ASB7	103.24	47.1324	102.389	84.1231	76.1002	75.4531	59.9478	86.9458	91.0469	132.886	105.828	93.2267	145.662	118.502	94.4631	1.41842	0.504287	0.0319501	0.227911	0.642235
SPPL2A	498.782	621.244	303.472	438.052	248.17	634.787	391.554	263.183	294.575	402.225	286.6	173.969	352.783	364.456	376.704	0.6816	-0.553002	0.0319309	0.227911	0.642235
FLNA	7063.44	1199.95	12696.6	4380.97	4625.54	5805.89	10584.2	3019.35	3115.26	3770.74	4038.71	2874.74	6497.28	2910.45	5184.51	0.565538	-0.822304	0.031996	0.228087	0.641899
MOV10	447.163	208.556	247.811	297.009	332.722	306.04	237.849	292.798	254.576	159.144	206.164	189.882	214.411	195.447	256.398	0.727341	-0.459296	0.0320341	0.228209	0.641667
GM2A	599.98	538.603	445.371	403.608	340.403	464.961	493.248	330.176	359.634	332.854	380.889	245.488	286.109	512.292	409.544	0.744736	-0.425199	0.032087	0.228435	0.641238
H2AFY2	163.094	322.825	161.236	220.512	252.669	94.132	165.487	189.743	376.483	262.016	237.033	429.943	225.078	398.076	249.881	1.535	0.618235	0.0321967	0.229065	0.640042
UCK2	238.857	277.797	245.517	340.541	470.442	261.039	250.923	493.702	453.546	669.188	322.286	473.561	212.287	429.88	367.112	1.46522	0.55112	0.0322514	0.229303	0.63959
VDR	347.45	239.256	223.379	248.732	460.767	809.638	184.129	253.073	27.7592	429.037	180.488	143.944	123.306	45.8108	265.483	0.477708	-1.0658	0.0323097	0.229567	0.639091
TAF2	141.992	157.446	262.871	264.409	147.052	149.833	175.787	249.151	179.52	298.235	468.629	203.992	271.432	234.79	228.939	1.46708	0.552952	0.032416	0.23017	0.63795
HMGB2	1379.77	1274.47	1396.25	1307.95	2580.2	1876.49	945.142	2603.64	1490.69	2923.25	2459.21	3032.72	1011.11	2868.91	1939.27	1.52283	0.606752	0.0325145	0.230719	0.636917
BRI3	1567.77	4078.11	1392.67	1912.13	4015.23	2028.13	2531.5	1294.69	1831.25	2026.65	1816.52	1422.04	2099.56	1132.61	2082.06	0.663051	-0.592809	0.0325451	0.230784	0.636794
NUCB2	257.988	416.75	251.085	386.022	335.281	276.145	360.001	325.993	194.781	218.896	236.493	301.522	175.293	241.533	284.127	0.741147	-0.432169	0.0326069	0.231071	0.636255
HKDC1	38.2934	605.491	48.9124	145.262	771.134	156.443	42.4097	67.4776	49.7537	81.5309	100.326	8.77609	186.166	3.61074	164.685	0.273693	-1.86937	0.0326323	0.231099	0.636202
BMP2K	281.326	518.836	288.254	212.397	356.792	236.35	234.884	192.418	140.098	111.709	242.963	112.301	396.769	103.15	244.875	0.609685	-0.713864	0.0327046	0.231322	0.635783
SOX9	75.9904	151.235	573.952	371.505	165.444	391.167	120.373	1040.39	286.563	270.979	258.971	260.323	451.393	1244.19	404.462	2.06357	1.04514	0.0327066	0.231322	0.635783
DALRD3	159.923	148.701	221.518	123.579	187.936	128.693	207.364	174.029	350.38	242.838	238.936	177.771	266.923	190.184	201.341	1.39395	0.479181	0.0327675	0.23145	0.635543
FUK	87.231	59.9521	82.3392	69.3895	104.774	90.9083	49.9521	114.515	112.841	76.3011	114.766	106.527	142.937	93.2614	93.2639	1.39942	0.484825	0.0327475	0.23145	0.635543
MTA1	312.524	208.69	282.561	397.059	220.089	369.442	285.791	329.161	478.717	472.96	259.588	494.858	369.452	447.184	352.005	1.37384	0.458216	0.0328289	0.231732	0.635013
NSMCE1	267.243	271.964	263.056	373.02	364.103	305.8	306.18	338.104	420.985	602.806	333.59	629.908	335.624	305.751	365.581	1.37994	0.464606	0.0329191	0.232108	0.634309
TCN2	358.892	395.286	308.411	215.653	110.887	225.48	533.841	297.586	139.258	44.4639	228.246	120.727	222.196	162.881	240.272	0.565103	-0.823414	0.0329252	0.232108	0.634309
ITGB6	498.876	211.144	92.7525	353.017	723.417	594.941	147.533	111.413	128.871	287.581	340.792	79.6728	284.403	60.942	279.668	0.49319	-1.01978	0.033127	0.233379	0.631938
KIAA1549	19.7609	53.4783	34.282	33.1013	73.9613	22.5963	26.6338	64.5597	64.1784	46.6581	57.6142	59.2515	41.3228	105.808	50.229	1.67095	0.740668	0.0332189	0.233874	0.631018
RUNX2	132.002	25.9441	137.139	65.8934	55.0289	269.994	78.7554	67.8388	20.1091	33.2391	72.4506	80.2598	77.068	38.739	82.4615	0.505493	-0.984238	0.0332443	0.233901	0.630968
ITGA9	155.808	50.8202	531.25	218.168	81.564	722.512	145.981	100.62	75.595	56.149	93.9389	283.437	12.2908	170.274	192.743	0.414971	-1.26892	0.0333172	0.234261	0.630301
B4GALT5	715.176	312.431	696.108	586.848	858.419	705.929	553.984	831.93	771.011	891.996	808.262	773.455	1264.99	790.205	754.339	1.3844	0.469257	0.0335089	0.235311	0.628358
MSL3	168.489	365.288	190.739	173.782	205.194	222.011	290.353	184.918	159.259	152.869	213.929	172.975	133.395	152.616	198.987	0.723198	-0.467537	0.03351	0.235311	0.628358
KIAA1430	213.947	246.516	240.627	150.424	338.209	383.366	381.425	325.552	455.886	688.586	750.582	333.272	237.131	291.857	359.813	1.57735	0.657506	0.0335634	0.23538	0.628231
SLC1A5	673.379	365.286	388.163	448.95	825.681	652.38	783.102	467.098	325.8	618.691	433.003	364.855	369.201	246.896	497.32	0.682951	-0.550147	0.0335426	0.23538	0.628231
TOMM20	1305.69	1809.29	883.81	1024.71	1685.99	1410.21	1956.05	1640.63	2428.31	3346.56	2679.15	2129.25	1317.73	1321.62	1781.36	1.47522	0.560932	0.0336252	0.23566	0.627715
SRSF9	1936.48	2855.73	2395.44	2241.25	2866.57	1723.35	1764.79	2404.98	3373.77	2939.12	2504.18	3352.75	2249.78	4651.95	2661.44	1.36041	0.444039	0.0336661	0.235779	0.627495
TBRG1	394.883	373.976	308.139	300.711	428.228	534.852	359.338	381.847	307.485	182.313	278.147	282.798	339.236	212.632	334.613	0.734275	-0.445607	0.0336858	0.235779	0.627495
ADH1B	152.245	11.5668	398.416	140.709	7.39553	6.50398	403.654	14.4971	11.6759	10.7985	22.5367	6.46054	7.4061	168.877	97.3387	0.213836	-2.22542	0.0337097	0.235781	0.627492
CYP20A1	338.782	572.07	267.662	228.664	314.17	441.497	446.978	276.23	301.049	189.427	316.555	195.576	288.127	280.593	318.384	0.707166	-0.499878	0.0337297	0.235781	0.627492
FAM120C	112.758	45.0527	105.239	98.2302	58.0014	376.47	72.3156	36.9635	50.8064	164.795	57.7345	25.6253	49.3526	27.9967	91.5243	0.472962	-1.08021	0.03379	0.235784	0.627486
GRAMD1A	832.813	262.217	565.014	534.912	419.291	595.589	861.458	571.838	508.249	343.672	326.586	313.138	284.78	378.695	485.59	0.669384	-0.579095	0.0337907	0.235784	0.627486
MICB	59.1363	97.5028	21.0742	121.016	113.242	37.7948	100.446	34.983	53.769	64.4023	14.5552	70.468	11.8092	10.7984	57.9284	0.473407	-1.07885	0.0337956	0.235784	0.627486
C1S	2624.4	173.66	1776.71	1671.93	824.311	2027.15	3434.2	1117.82	204.957	1967.31	763.899	494.551	959.833	353.476	1313.87	0.467434	-1.09717	0.0338769	0.23592	0.627234
FYCO1	279.601	200.682	437.331	409.206	270.075	310.259	435.835	224.233	334.583	225.058	156.096	186.4	314.746	193.841	284.139	0.697073	-0.520619	0.0339456	0.23592	0.627234
HCG26	135.712	66.6904	98.0455	150.437	89.1225	84.8014	77.732	32.3103	25.9506	178.648	25.6712	31.6168	38.5528	30.469	76.1257	0.51353	-0.96148	0.0338955	0.23592	0.627234
PREP	292.692	145.127	276.251	189.364	301.204	200.126	187.639	425.212	166.29	417.808	347.766	393.81	199.595	418.051	282.924	1.48757	0.57296	0.033968	0.23592	0.627234
SLC29A2	63.5594	64.8446	107.128	99.1193	116.288	107.769	57.807	127.995	148.48	132.902	77.4942	182.807	104.822	120.722	107.981	1.45369	0.539715	0.0339155	0.23592	0.627234
ZNF512B	231.013	61.1651	213.258	219.231	106.727	134.393	145.408	296.879	341.617	133.326	139.188	223.989	370.649	300.973	208.416	1.62815	0.70323	0.0338719	0.23592	0.627234
EFNA4	66.9627	115.534	133.422	79.1616	75.0213	118.679	61.8677	223.117	87.3997	112.717	105.669	146.519	98.9291	238.369	118.812	1.56165	0.643074	0.0339662	0.23592	0.627234
KHDRBS3	111.886	108.511	159.991	159.274	55.6464	148.94	144.382	297.871	47.5549	531.305	147.216	372.364	279.814	57.777	187.324	1.95704	0.968671	0.0340552	0.236374	0.6264
APCDD1L	50.3381	23.3126	39.2031	38.8193	376.325	65.9484	2.54279	27.0266	24.6083	25.7609	38.5458	0.0124593	15.496	55.0736	55.9295	0.307623	-1.70077	0.0341108	0.236598	0.625989
CEP250	98.8102	92.9505	102.262	132.248	193.219	96.3004	81.2067	162.816	285.63	80.2252	109.712	248.744	172.493	186.27	145.921	1.56493	0.6461	0.0341437	0.236598	0.625989
NHLRC3	144.363	119.443	56.2943	98.0625	131.205	88.9179	90.7315	57.3853	113.413	56.2281	68.4016	27.2198	61.9308	81.6903	85.3776	0.636951	-0.650747	0.0341531	0.236598	0.625989
ZDHHC17	100.793	77.4294	67.8048	55.0706	57.5804	55.9785	48.6715	60.8177	81.0602	121.397	119.809	82.7143	73.7971	146.49	82.101	1.48147	0.567034	0.0343569	0.237857	0.623684
SLC6A6	257.998	785.368	271.264	192.775	495.151	553.144	494.841	185.736	145.447	507.719	448.294	138.109	79.0132	114.46	333.523	0.52969	-0.91678	0.0344875	0.238608	0.622314
GSKIP	73.7189	277.419	70.6306	150.635	147.311	102.127	99.5934	83.5501	61.0527	112.969	98.0376	69.0918	94.8486	51.5903	106.612	0.617231	-0.696118	0.0345479	0.238873	0.621833
ELOVL5	842.333	696.774	789.551	898.388	789.995	1203.15	1117.53	1093.92	242.323	592.711	422.776	455.053	277.254	886.551	736.308	0.626098	-0.675539	0.0347135	0.239103	0.621414
EYA3	263.751	339.715	487.693	305.581	326.41	250.625	288.02	525.765	378.878	416.06	395.517	452.402	337.296	469.935	374.118	1.31569	0.39582	0.0346968	0.239103	0.621414
METTL1	335.543	242.293	241.081	241.007	418.863	339.069	254.492	287.862	525.836	409.367	338.54	420.738	322.576	516.33	349.543	1.36197	0.445698	0.0346483	0.239103	0.621414
PAFAH1B3	294.224	282.306	217.108	275.938	376.576	398.154	179.903	495.94	584.421	195.872	295.532	330.878	455.468	766.193	367.751	1.54314	0.625872	0.034736	0.239103	0.621414
PQLC1	132.481	156.82	148.729	134.685	155.763	187.101	115.239	128.336	106.698	66.9511	77.6162	160.257	114.249	86.1417	126.505	0.716156	-0.481655	0.0347216	0.239103	0.621414
REEP3	99.6241	122.289	184.034	96.6191	101.866	229.957	90.3325	55.39	50.3004	74.9732	173.51	52.5182	86.6753	71.364	106.389	0.609486	-0.714334	0.0346668	0.239103	0.621414
ZDHHC24	297.142	347.56	179.047	335.88	325.46	465.187	263.665	317.037	222.212	152.682	155.321	286.443	189.202	224.33	268.655	0.697949	-0.518807	0.0347112	0.239103	0.621414
PRDM1	220.181	21.6054	144.54	257.111	105.656	151.397	73.6061	83.0325	21.7839	99.5428	27.3947	40.143	131.943	73.4962	103.674	0.488756	-1.03281	0.034833	0.239374	0.620924
TNFRSF21	741.359	204.854	701.384	760.341	565.681	1792.32	453.036	790.748	171.058	315.506	347.194	407.835	539.327	321.332	579.427	0.554052	-0.851908	0.0348182	0.239374	0.620924
NIPSNAP3A	110.818	352.328	208.235	120.786	136.741	194.934	245.552	100.048	131.534	148.539	185.606	137.824	101.389	93.5671	161.993	0.654193	-0.612212	0.0348418	0.239374	0.620924
C1orf226	57.6592	128.705	170.298	146.853	94.9514	73.5	87.263	126.536	140.167	244.116	99.2169	276.364	197.53	119.26	140.173	1.58628	0.665644	0.034882	0.239398	0.620879
FAM127A	3163.68	1665.67	2775.51	1686.01	2367.35	2720.17	3246.33	2053.62	1623.89	1639.23	1799.26	2050.17	1560.37	2417.96	2197.8	0.745629	-0.423471	0.0348897	0.239398	0.620879
R3HDM4	587.49	281.769	471.251	530.963	319.419	847.537	557.079	254.407	389.886	542.899	241.374	326.975	406.825	186.583	424.604	0.652541	-0.615859	0.0350768	0.24053	0.618832
TJP1	561.703	419.59	199.883	432.464	542.039	317.334	498.802	373.807	219.641	143.833	231.327	141.473	529.199	74.7361	334.702	0.575803	-0.796352	0.0351126	0.240623	0.618663
ASPH	134.428	70.73	109.637	92.5426	104.321	110.524	160.525	125.248	119.158	274.676	233.752	146.283	95.0561	181.294	139.87	1.50767	0.592318	0.0352062	0.240815	0.618316
BASP1P1	64.0659	59.9805	33.6872	26.6319	79.0763	18.6199	34.931	168.524	113.99	23.8108	96.3637	105.001	147.382	10.848	70.208	2.10988	1.07716	0.0352513	0.240815	0.618316
CD36	126.321	27.1685	60.7437	24.4929	66.4518	50.072	138.329	48.912	11.6724	24.6367	74.1684	7.60479	22.3395	43.4653	51.8841	0.467991	-1.09545	0.0353376	0.240815	0.618316
CPSF6	1497.58	604.711	910.802	972.731	931.291	1769.99	717.079	2295.13	1285.08	1248.55	1359.51	2117.43	1104.93	1597.08	1315.14	1.48679	0.572202	0.0351922	0.240815	0.618316
CYB5A	215.211	1144.34	210.682	509.738	546.4	369.326	375.771	275.913	300.758	397.129	271.632	371.62	193.533	210.04	385.149	0.598774	-0.739917	0.0352625	0.240815	0.618316
EGR2	183.077	25.3434	79.6797	61.1966	173.532	171.345	117.503	114.937	29.2045	30.1594	104.779	54.7979	41.2428	8.57498	85.3838	0.470702	-1.08711	0.0353026	0.240815	0.618316
LMNA	4761.18	1039.6	2916.69	2579.84	2404.78	5385.67	2663.96	2096.85	1476.84	2627.96	2173.51	1497.69	2627.12	981.558	2516.66	0.619582	-0.690633	0.0353413	0.240815	0.618316
LRRC37A3	36.3521	66.5651	137.352	39.8664	27.5683	178.014	44.8688	74.1709	16.1323	19.043	46.5696	53.4115	28.4528	22.3951	56.483	0.489673	-1.03011	0.0353266	0.240815	0.618316
WIPI1	175.011	241.312	170.261	110.756	158.098	193.962	182.909	207.659	49.7782	56.3359	123.868	38.4805	142.173	118.582	140.656	0.596731	-0.744847	0.035225	0.240815	0.618316
PDSS1	48.9989	46.9417	44.0496	43.0623	31.1252	33.2715	40.2963	31.7143	67.1801	102.118	45.7511	86.7887	48.3696	58.456	52.0088	1.52937	0.612936	0.0354033	0.241086	0.617828
FAM60A	629.679	342.999	472.053	333.415	468.457	998.036	383.772	1068.62	704.78	689.851	943.871	949.526	421.609	716.091	651.626	1.51472	0.599047	0.0355076	0.241644	0.616825
PACRG	32.0259	120.807	56.9419	13.826	20.5222	32.4518	51.2906	89.7447	79.4906	16.8798	217.351	81.8909	72.5112	130.293	72.5734	2.10011	1.07046	0.0355452	0.241748	0.616638
PTGES3	1659.06	3190.31	2098.48	1742.21	2079.16	2068.05	2036.4	2036.14	2167.27	3606.41	3657.82	4315.62	2633.71	2252.55	2538.8	1.38941	0.474474	0.0355924	0.241917	0.616334
GALNT1	621.329	657.474	633.936	582.245	466.093	751.342	448.12	372.518	191.003	642.737	425.12	301.629	297.963	600.162	499.405	0.68009	-0.556203	0.0357263	0.242674	0.614977
BMI1	106.451	116.231	153.78	150.23	128.355	123.537	110.729	78.6737	228.73	267.861	179.789	207.824	112.739	239.24	157.441	1.48099	0.566558	0.0360152	0.244483	0.611752
SLC6A15	5.47161	6.28563	23.5223	34.1566	119.117	0.884742	5.50171	54.3968	153.04	140.572	60.6376	143.11	1.79482	126.504	62.4996	3.52413	1.81727	0.0360451	0.244532	0.611665
COL6A2	11712.2	955.976	13716.5	4427.12	3167.49	10185.5	9052.76	4255.88	1161.18	1055.44	3785.66	862.944	10512.1	1405.85	5446.9	0.432689	-1.2086	0.0362682	0.245107	0.610645
FBXL7	273.578	35.4957	358.481	168.752	54.5785	278.767	436.125	129.214	87.9428	37.6217	112.361	190.35	145.82	100.149	172.088	0.498624	-1.00398	0.0361681	0.245107	0.610645
HFE	57.1422	94.2852	45.9887	45.468	43.9268	53.9255	93.1477	59.9973	10.6315	27.8668	57.0662	22.3161	46.906	23.2995	48.712	0.569343	-0.81263	0.0362731	0.245107	0.610645
LOC100129961	37.0368	105.789	36.013	34.2204	69.0221	51.8214	55.8606	57.353	80.1649	86.5738	109.122	203.887	54.1623	70.6751	75.1215	1.70405	0.768966	0.0362886	0.245107	0.610645
NR4A3	483.757	6.12619	58.5122	66.2326	33.6892	387.807	19.2731	153.683	6.19677	9.53174	72.7824	33.6833	30.618	23.3641	98.947	0.311003	-1.685	0.0362101	0.245107	0.610645
OXTR	94.1791	18.3637	181.801	92.4437	355.596	17.3153	267.445	74.0126	76.7834	68.2282	100.86	76.7584	33.7163	18.803	105.45	0.435134	-1.20047	0.0361988	0.245107	0.610645
THADA	110.582	107.524	132.23	108.998	71.1659	79.3655	101.438	103.531	125.492	148.235	110.266	157.56	175.934	136.971	119.235	1.3521	0.435199	0.0362518	0.245107	0.610645
ST3GAL2	234.659	120.076	262.971	161.569	130.718	163.057	150.319	260.75	225.696	122.142	198.955	586.632	251.09	291.254	225.706	1.58477	0.664273	0.0363475	0.245351	0.610212
EIF4A2	5862.25	4442.94	2760.36	3533.61	4675.8	1737.7	4215.86	2500.42	6537.06	8133.8	6931.65	6311.14	4827.07	6170.42	4902.86	1.52055	0.604592	0.0364276	0.245738	0.609527
AP5B1	134.014	79.5975	110.454	139.026	107.109	197.243	133.364	82.8237	128.463	104.957	52.89	79.2831	106.31	51.4818	107.644	0.671733	-0.574041	0.0364713	0.24588	0.609277
TMEM204	132.603	28.0413	163.39	92.6623	85.8161	77.5991	211.357	85.6836	24.7604	37.0629	49.8245	68.8499	106.607	66.0334	87.8779	0.550284	-0.861751	0.0365004	0.245923	0.609201
NREP	785.796	579.181	1181.43	423.61	452.429	324.296	481.289	1140.11	713.934	171.757	1015.27	3247.36	819.427	1050.68	884.754	1.92964	0.948333	0.0366318	0.246654	0.607912
ACAP1	99.0022	31.7755	107.24	80.8647	28.0234	72.6873	64.5681	52.7216	24.6717	62.2467	29.5607	38.2709	44.0055	39.4133	55.3608	0.598562	-0.740429	0.0367587	0.246894	0.607489
ADD2	361.332	53.9477	160.184	167.778	65.0979	220.163	301.142	562.124	188.115	651.861	291.651	313.631	188.931	257.133	270.221	1.84717	0.885317	0.0367604	0.246894	0.607489
ERF	1050.98	265.061	765.098	578.026	509.555	765.298	586.344	986.046	1273.3	541.277	817.203	598.495	1003.63	2122.19	847.321	1.6242	0.699725	0.0367389	0.246894	0.607489
GAB2	371.641	109.747	142.21	10.847	323.285	329.255	312.718	1297.7	326.068	116.546	1270.13	262.114	384.658	181.471	388.456	2.39872	1.26227	0.036793	0.246894	0.607489
KRT15	229.386	155.705	166.07	0	91.121	153.971	60.4515	161.153	295.758	159.2	767.468	10.9726	1651.15	421.386	308.842	4.05453	2.01954	0.0368045	0.246894	0.607489
PDS5B	132.116	46.1467	119.123	117.999	108.181	89.4133	79.276	99.3784	155.05	130.053	156.41	123.084	118.209	253.271	123.408	1.4981	0.583134	0.0367853	0.246894	0.607489
AKR1A1	1367.74	2073.01	909.023	904.718	1366.86	2125	1055.95	954.694	1188.5	801.066	976.766	1436.51	664.684	632.396	1175.49	0.678652	-0.559257	0.0368642	0.246988	0.607324
APLNR	134.783	22.3913	141.266	59.73	64.0692	82.2124	199.263	65.7929	20.7502	28.9883	54.3648	18.4839	97.198	71.2163	75.7507	0.503333	-0.990416	0.0368539	0.246988	0.607324
ZHX1	38.6367	72.8187	121.006	99.4883	93.2729	45.8124	96.3178	51.6118	33.4921	69.9998	78.4762	43.6998	40.8218	41.7607	66.2296	0.632957	-0.65982	0.0368939	0.247034	0.607243
ACTN1	2104	1442.29	2940.62	1393.6	1042.56	3090.53	2048.68	1193.74	908.717	922.384	1311.23	1887.72	2087.54	625.638	1642.8	0.6353	-0.654491	0.0370432	0.247194	0.606961
ANO1	113.291	609.082	129.294	111.144	116.013	176.6	123.536	46.8761	215.248	27.6836	113.39	58.4376	122.219	102.537	147.525	0.497285	-1.00785	0.0371845	0.247194	0.606961
FAM210B	275.055	294.62	584.821	336.249	340.461	397.698	463.982	198.881	392.324	310.523	288.235	137.622	257.706	284.51	325.906	0.693348	-0.528349	0.0370983	0.247194	0.606961
GULP1	89.902	73.1262	77.0445	87.9443	71.4281	66.8452	68.3184	63.3	113.426	56.5092	204.903	56.1751	331.537	113.142	105.257	1.75788	0.81384	0.0371668	0.247194	0.606961
IRAK3	115.831	55.5176	42.042	34.4036	39.7777	60.0487	157.901	51.2284	6.06123	39.9992	53.9836	7.98612	18.8815	60.6864	53.1677	0.466635	-1.09963	0.0371141	0.247194	0.606961
KIAA0930	544.6	304.39	442.302	391.356	204.479	435.631	467.682	253.226	194.136	402.199	240.203	151.001	402.597	230.733	333.181	0.671038	-0.575533	0.0370261	0.247194	0.606961
KIAA1967	473.322	508.679	721.31	511.97	742.74	551.218	488.507	681.45	1107.84	827.721	618.125	488.597	631.943	1310.72	690.296	1.41727	0.503112	0.0370619	0.247194	0.606961
MAGEF1	304.072	243.85	240.171	398.587	239.674	212.756	254.286	445.152	279.039	386.724	237.268	498.884	338.8	402.735	320.143	1.36746	0.451493	0.0370471	0.247194	0.606961
METTL21D	76.9473	115.773	55.1177	68.1196	61.6465	65.7124	58.8522	90.2946	90.739	123.628	133.277	54.9156	121.255	114.453	87.9093	1.45306	0.539096	0.0371924	0.247194	0.606961
RAB3A	43.0692	25.5454	142.664	111.985	134.93	38.3889	73.7001	186.16	300.016	109.628	88.3015	71.5008	77.8055	252.398	118.292	1.91208	0.93514	0.0371059	0.247194	0.606961
TFIP11	132.366	167.014	125.646	173.359	144.368	101.24	151.095	119.299	100.099	76.8489	89.1886	129.132	139.025	78.0769	123.34	0.73498	-0.444224	0.0371751	0.247194	0.606961
TIE1	128.693	20.9774	143.588	79.4001	51.096	65.605	235.432	66.8808	59.5702	20.1953	46.426	34.2806	54.4964	93.1138	78.5539	0.517217	-0.951159	0.0371746	0.247194	0.606961
PNRC2	649.558	850.536	692.659	667.315	627.93	605.21	972.896	1077.57	941.537	650.253	1114.18	893.009	871.175	958.667	826.607	1.28407	0.360724	0.0372632	0.247513	0.606402
LRRC1	80.9054	46.1301	79.0569	57.6074	47.6115	92.5937	59.6133	142.633	42.6552	79.9208	141.085	133.965	137.052	57.5377	85.5977	1.58904	0.668157	0.0373154	0.247556	0.606327
RBM41	73.6216	96.9038	42.8721	91.6878	65.4579	90.1288	48.1096	42.0817	31.2407	67.8256	24.6719	45.7092	57.3694	60.8099	59.8922	0.646321	-0.629678	0.0373065	0.247556	0.606327
DNAJA2	548.044	492.211	358.423	538.194	598.859	360.553	554.398	629.451	591.81	701.98	734.021	649.108	541.647	551.574	560.734	1.27497	0.350466	0.0373931	0.24757	0.606302
PODNL1	417.938	69.7688	397.035	145.377	129.736	430.087	188.998	80.9647	77.9043	194.926	170.282	75.7215	272.908	64.7318	194.027	0.525296	-0.928797	0.0374322	0.24757	0.606302
SLC39A13	290.318	156.129	254.269	198.225	132.249	370.926	282.2	127.864	185.375	139.273	126.509	157.697	270.483	123.207	201.052	0.670521	-0.576647	0.0373647	0.24757	0.606302
SUPT3H	61.7048	83.058	76.4678	78.3208	77.8774	69.2273	90.4462	180.133	48.763	95.6694	91.6927	204.033	78.8199	129.418	97.5452	1.54802	0.630427	0.0374196	0.24757	0.606302
HSD17B7P2	65.2807	25.3209	59.5123	19.0182	13.4785	16.2061	29.4662	90.8638	70.9968	7.1383	67.7672	122.373	56.9095	52.4416	49.7695	2.06123	1.0435	0.037387	0.24757	0.606302
BDP1	188.659	126.283	161.913	124.017	195.93	188.236	189.067	337.145	440.784	162.564	345.995	226.772	139.01	141.289	211.976	1.5282	0.611836	0.0375643	0.248292	0.605037
CSRNP3	34.6443	39.4449	57.3236	24.4395	55.4557	28.8533	32.9692	95.7659	68.5007	13.0298	79.2181	27.0702	156.537	76.32	56.398	1.89941	0.925549	0.0376245	0.248538	0.604607
LRG1	170.946	437.925	35.1707	463.539	99.5914	898.964	363.316	51.6235	76.5787	523.386	29.8161	26.461	176.27	28.1844	241.555	0.368969	-1.43843	0.0376522	0.248569	0.604553
MLF1	222.164	745.066	217.329	226.132	296.591	152.054	252.094	458.347	455.573	180.083	818.34	972.993	315.882	523.705	416.883	1.767	0.8213	0.037692	0.24868	0.60436
CREB3L2	382.691	236.32	541.25	360.642	383.153	326.993	300.02	289.968	264.714	135.242	202.265	182.831	377.673	300.746	306.036	0.69237	-0.530384	0.0377558	0.248949	0.60389
F3	227.584	45.9127	66.0622	62.631	34.5182	286.752	281.358	73.6163	83.4981	44.2396	137.29	36.1388	74.4321	14.1755	104.872	0.459362	-1.1223	0.0378273	0.248965	0.603862
POLR3D	435.159	226.317	336.758	325.584	383.299	705.249	344.914	569.659	820.797	751.754	525.904	309.399	376.742	834.136	496.119	1.52019	0.604251	0.0378244	0.248965	0.603862
POLR3GL	235.241	274.814	176.629	194.231	215.464	192.636	240.189	124.579	144.25	152.403	163.32	98.1548	162.086	263.315	188.379	0.723535	-0.466864	0.037799	0.248965	0.603862
DPM1	519.456	490.912	630.685	539.854	514.992	704.985	615.156	543.824	822.707	650.003	739.053	761.155	654.451	830.806	644.146	1.24503	0.31618	0.0380285	0.249984	0.602087
P2RX7	76.8956	70.6131	48.3238	79.3077	21.2147	54.5954	84.9571	52.344	14.8713	50.1766	36.9433	17.5222	47.9935	37.8134	49.5408	0.583635	-0.776862	0.0380262	0.249984	0.602087
SMARCE1	701.345	573.598	915.014	660.276	641.318	1072.12	842.004	1168.84	832.662	892.767	989.138	1267.16	665.311	1813.31	931.061	1.41093	0.496649	0.0380878	0.250222	0.601675
PCGF5	118.832	160.806	104.179	161.014	106.397	85.3583	139.642	33.3737	102.116	135.353	65.6092	65.8657	110.735	44.5467	102.416	0.633871	-0.657739	0.0381332	0.250368	0.601421
LOXL1	633.435	167.697	927.574	300.928	73.1472	877.529	722.757	204.283	173.271	111.269	291.978	282.701	574.855	221.379	397.343	0.501602	-0.995386	0.0381674	0.25044	0.601296
CREB3L1	165.393	71.0163	140.312	69.9766	20.7387	133.098	134.79	42.2977	17.7292	13.4155	54.5757	11.0839	136.627	63.2005	76.7325	0.458046	-1.12643	0.0382139	0.250593	0.60103
PPP1R13B	196.21	373.639	241.108	435.259	217.301	192.051	282.943	219.192	460.5	785.612	215.775	330.131	674.453	408.897	359.505	1.59673	0.675124	0.0382599	0.250742	0.600772
MCTS1	728.301	1346.14	377.475	565.498	773.368	797.841	629.085	483.392	419.125	609.96	590.755	676.48	347.355	447.349	628.009	0.684814	-0.546217	0.0383722	0.251174	0.600025
EMC2	312.76	208.701	243.195	319.37	191.516	199.025	257.802	287.14	303.973	387.926	316.317	297.633	376.696	271.997	283.861	1.29509	0.373058	0.0383495	0.251174	0.600025
CD27-AS1	69.9912	50.9765	74.1752	21.8387	28.2077	42.0277	46.502	29.8918	70.923	123.612	131.961	41.8699	80.6558	97.6832	65.0225	1.72892	0.789869	0.0384424	0.251481	0.599495
TUBB6	526.894	160.558	646.805	446.723	137.848	505.185	788.28	198.912	156.972	158.079	201.464	150.041	639.242	248.694	354.693	0.545302	-0.874872	0.0384997	0.251602	0.599285
ZC3H8	84.7536	253.594	73.9728	158.029	191.16	67.8394	145.029	141.292	311.957	203.072	167.969	196.274	255.16	269.409	179.965	1.58485	0.664344	0.0385075	0.251602	0.599285
RBP1	960.999	5040.38	1319.58	1174.65	2123.2	1057.32	2380.43	4431.82	2401.32	1140.33	4802.01	8541.02	1105.54	5040.69	2965.66	1.95377	0.966262	0.0385639	0.251819	0.598912
EPDR1	213.227	188.843	162.215	137.849	253.875	148.393	219.459	128.003	191.053	21.4551	178.072	99.4696	56.5898	104.052	150.183	0.586879	-0.768866	0.0386036	0.251926	0.598728
DCP1B	230.504	123.945	157.186	104.703	105.405	142.872	199.837	146.384	245.683	229.377	288.645	162.543	188.475	255.601	184.369	1.42387	0.509813	0.03874	0.252511	0.59772
SBNO2	933.725	153.332	367.324	603.025	274.089	1050.2	536.686	285.706	252.982	549.137	187.364	353.683	419.023	97.372	433.118	0.546985	-0.870428	0.0387212	0.252511	0.59772
CTNNAL1	82.9938	284.149	100.24	190.633	96.3465	164.277	228.24	123.925	74.2994	97.5489	67.0624	155.16	57.8738	132.718	132.533	0.616721	-0.697311	0.0387969	0.252729	0.597344
DAPL1	1146.14	1388.43	149.241	154.769	1184.91	367.536	410.212	587.461	649.838	2170.08	2166.95	2777.38	2722.14	132.937	1143.43	2.33455	1.22314	0.0388535	0.252794	0.597234
PLEKHA5	77.176	46.6015	43.5878	48.3665	30.7306	36.891	43.8527	109.553	34.014	54.7412	78.111	86.9592	58.8935	80.9449	59.3159	1.5443	0.626957	0.0388337	0.252794	0.597234
LOC100506844	131.552	654.332	251.298	194.873	245.586	177.691	209.068	307.436	507.16	250.025	404.389	746.275	249.174	719.864	360.623	1.7099	0.773911	0.0389465	0.253097	0.596713
TUT1	252.573	230.224	267.852	337.581	407.979	271.993	222.323	349.12	561.364	446.635	258.856	402.244	243.883	558.07	343.621	1.41601	0.501832	0.038947	0.253097	0.596713
PLEKHG3	289.73	191.588	343.165	194.788	172.924	310.292	216.057	469.178	435.874	142.929	402.258	249.799	667.187	298.788	313.182	1.55166	0.633814	0.0389948	0.253255	0.596441
IPW	107.558	90.5103	272.161	111.315	160.521	25.6677	82.0716	383.002	88.4572	94.8727	185.758	175.28	333.576	345.38	175.438	1.89627	0.923163	0.0390877	0.253706	0.595668
SNX18	152.38	157.477	197.249	133.05	52.6323	114.131	212.906	113.666	96.5611	62.8983	113.271	96.6594	100.339	98.4714	121.549	0.667988	-0.582105	0.0391344	0.253857	0.595411
DPYSL3	2846.5	551.368	4892.08	2210.76	1146.42	1976.65	6098.51	1623.08	1056.31	1107.55	1569.21	2826.7	1671.1	484.919	2147.22	0.523977	-0.932425	0.0392301	0.254325	0.594611
ANKRD42	89.0247	59.6723	38.5934	38.6276	46.9689	64.2991	101.855	207.07	102.399	26.8342	174.877	61.7858	153.131	65.2148	87.8823	1.81059	0.856458	0.0392599	0.254366	0.594541
TRERF1	95.2694	44.3177	167.938	101.97	241.873	40.2678	147.137	263.571	378.405	153.079	192.974	117.779	124.357	258.053	166.214	1.77811	0.830343	0.039314	0.254563	0.594204
NMRK1	94.4287	248.758	33.5478	84.8301	41.8755	83.1678	174.012	53.0164	59.88	55.9394	73.2212	78.444	67.4193	41.8726	85.0295	0.563647	-0.827136	0.0394127	0.25505	0.593375
DBNL	1462.11	1047.4	1101.57	1131.56	1088.54	1058.56	1591.19	1231.95	1013.91	675.945	901.992	970.931	672.523	1030.72	1069.92	0.765973	-0.384635	0.0397056	0.256178	0.591457
MMRN2	152.831	70.3305	192.863	138.753	75.0283	94.7532	318.832	74.4546	126.41	74.0638	101.093	48.3335	64.5614	133.247	118.968	0.594526	-0.750189	0.0396645	0.256178	0.591457
SF3B14	709.679	1148.39	763.451	691.212	1019.45	625.092	1002.4	835.725	1059.73	1422.53	1081.29	1141.14	990.381	1312.4	985.919	1.31597	0.396129	0.0396845	0.256178	0.591457
TBC1D1	359.532	598.7	336.846	239.891	440.021	385.582	369.552	364.518	170.063	198.074	373.501	216.127	186.806	364.672	328.849	0.685867	-0.544	0.0396694	0.256178	0.591457
LOC728407	139.825	115.404	172.949	98.1983	113.61	84.5161	98.5525	236.419	140.498	111.126	171.599	191.596	141.061	152.11	140.533	1.39042	0.475519	0.0396134	0.256178	0.591457
FKBP4	2086.58	847.427	2096.53	1108.67	1680.88	734.54	1191.05	1749.55	1810.21	1891.64	2796.62	2608.42	1618.66	1791.82	1715.19	1.46372	0.549636	0.0398397	0.25689	0.590252
C16orf55	43.7684	77.0064	43.8048	40.7535	55.4639	78.0147	42.459	91.1806	77.5367	26.2718	84.5515	279.105	87.0392	50.0805	76.9311	1.83236	0.873701	0.0398672	0.256914	0.590212
CRTC1	170.288	110.283	391.002	156.083	149.684	223.906	212.16	213.021	584.375	309.503	268.81	426.587	188.247	248.037	260.856	1.58313	0.662779	0.0399338	0.25719	0.589746
ARSB	111.32	54.6046	102.02	68.2523	74.9741	92.1837	97.988	59.6206	35.4136	65.2766	71.8131	52.0832	88.9601	34.1806	72.0493	0.674914	-0.567224	0.0400533	0.257806	0.588707
EPB41L1	609.909	316.327	488.251	609.564	346.416	447.476	575.342	595.138	999.996	757.971	582.437	283.373	1161.78	711.593	606.112	1.49981	0.584782	0.0401227	0.258099	0.588214
MMP23B	224.801	53.9385	152.656	55.6992	27.7932	117.36	234.627	53.7874	55.2221	18.7141	99.4502	36.237	124.571	43.752	92.7577	0.496015	-1.01154	0.0401696	0.258247	0.587965
RILPL2	89.585	159.161	51.6832	62.7678	112.286	102.584	69.2523	71.3715	63.3554	35.6067	58.3709	20.9981	40.0938	100.247	74.0973	0.599815	-0.73741	0.0402012	0.258296	0.587882
CABIN1	669.763	601.019	860.575	838.921	657.649	486.009	625.516	463.147	507.317	456.848	430.533	743.1	585.847	284.378	586.473	0.732247	-0.449599	0.0402273	0.25831	0.587858
HOXD-AS2	99.6755	309.616	25.6227	75.7841	291.247	92.5607	124.819	80.429	128.947	96.0686	100.189	33.0035	29.3309	18.1946	107.535	0.475234	-1.07329	0.0402861	0.258534	0.587482
CEP72	306.361	365.556	154.557	206.28	299.517	340.833	236.323	442.412	452.389	339.981	335.514	270.521	241.779	806.896	342.78	1.51398	0.598341	0.0403553	0.258825	0.586994
CUL3	267.675	373.935	491.077	293.936	475.461	288.58	352.284	442.877	492.165	345.066	701.23	435.718	548.145	467.291	426.817	1.3502	0.43317	0.0404417	0.259225	0.586323
SEPHS1	460.333	771.537	656.693	454.17	557.331	887.088	644.289	506.369	926.926	772.591	969.535	1321.26	670.778	1058.95	761.275	1.40482	0.490389	0.0404819	0.259329	0.586149
APOOL	95.9947	172.524	48.9273	90.0513	95.2351	179.421	77.8839	70.9702	72.3371	83.2808	75.4812	87.868	57.5952	49.2799	89.775	0.653066	-0.6147	0.0405553	0.259491	0.585877
KIAA0895L	107.113	48.7628	75.1148	81.712	112.289	107.134	46.2649	180.314	95.6016	58.4873	90.0632	126.43	110.001	298.755	109.86	1.667	0.737258	0.0405357	0.259491	0.585877
ADCK4	445.695	102.79	278.209	232.491	137.191	263.387	183.025	292.597	739.607	212.651	281.441	198.268	496.922	546.319	315.042	1.68446	0.752287	0.0406344	0.259844	0.585288
CERCAM	366.03	169.518	236.438	147.026	98.7726	370.27	267.381	134.131	62.8409	94.2567	159.867	110.096	242.598	199.906	189.938	0.605751	-0.723202	0.04079	0.260039	0.584962
NUPR1	398.41	2478.18	670.791	1218.94	419.744	573.42	1019.01	547.273	268.451	587.369	422.281	507.232	1126.92	221.227	747.089	0.542769	-0.88159	0.0407562	0.260039	0.584962
PTPN7	97.8548	82.8497	87.1674	94.739	47.941	57.8547	117.09	52.4116	6.43235	105.879	32.7718	18.7805	22.6916	65.4311	63.5639	0.515539	-0.955847	0.0408334	0.260039	0.584962
ROMO1	4066.25	8928.77	2206.98	3335.21	4667.55	2219.42	3770.42	5178.55	8866.38	4701.55	5135.49	6379.46	7314.96	7094.45	5276.1	1.52992	0.613455	0.0407404	0.260039	0.584962
WDR33	478.81	656.894	430.592	528.222	582.763	522.323	495.884	722.252	747.852	453.027	620.109	712.573	873.322	596.883	601.536	1.27891	0.354913	0.0407921	0.260039	0.584962
ZXDC	172.164	121.46	194.276	221.109	129.447	202.694	149.372	259.322	278.747	199.779	134.7	324.739	210.233	239.665	202.693	1.38525	0.470142	0.0407685	0.260039	0.584962
PPFIA4	125.194	29.4574	77.0902	53.9226	58.7188	54.1274	37.741	76.5175	177.501	64.7463	89.3996	179.161	70.2413	76.8836	83.6216	1.68782	0.75516	0.0408136	0.260039	0.584962
NUTF2	373.807	596.272	347.752	418.056	744.465	365.908	508.263	820.323	544.119	442.234	704.301	985.631	555.83	662.832	576.414	1.40586	0.491456	0.040876	0.260052	0.584939
SEMA7A	211.184	30.1022	65.6529	74.3116	44.7932	263.658	119.358	66.875	50.2976	38.9399	63.8485	53.3365	43.9707	112.352	88.4772	0.52817	-0.920926	0.0408836	0.260052	0.584939
DLG1	363.43	358.54	334.418	402.717	342.924	240.347	236.408	545.322	251.693	342.521	487.336	499.197	453.536	506.231	383.187	1.35385	0.437073	0.0409513	0.26033	0.584476
COX7A1	222.489	55.2751	286.885	93.8864	44.4301	135.743	398.117	80.1166	44.2	43.2963	97.2169	145.56	163.692	20.422	130.809	0.47965	-1.05995	0.0410735	0.260806	0.583682
SLC2A5	194.214	67.1282	66.7621	98.1902	51.4445	194.832	249.14	132.064	3.91652	119.461	54.2691	49.7558	31.3098	16.1609	94.9035	0.439311	-1.18668	0.0410745	0.260806	0.583682
PROSC	215.561	194.748	233.896	212.975	148.741	239.495	219.023	131.454	283.772	389.926	320.282	167.039	523.103	372.827	260.917	1.49472	0.579873	0.0411171	0.260923	0.583487
PBX2	896.111	588.585	1005.55	791.076	809.805	827.846	920.674	1812.3	1086.07	586.803	1039.66	1304.95	869.546	1470.67	1000.69	1.39889	0.484279	0.0411556	0.261014	0.583336
IFIT1	457.132	1054.07	775.964	511.64	1053.76	454.533	359.896	88.1649	754.093	173.175	319.663	99.2199	772.343	103.965	498.402	0.494697	-1.01538	0.0412036	0.261165	0.583085
FLJ23867	559.953	304.817	622.17	257.535	592.875	181.793	370.432	945.032	797.597	403.09	743.357	259.367	752.749	734.664	537.531	1.60473	0.682334	0.0413325	0.261829	0.581982
LDHB	1681.38	3177.76	1606.6	1402.14	3417.49	763.865	1831.39	3809.17	3600.97	2064.86	2963.33	3171.4	2507.84	2967.19	2497.53	1.51874	0.602874	0.041366	0.261888	0.581885
ARID2	166.805	141.713	238.644	177.357	135.904	198.877	162.176	189.748	218.873	228.269	223.884	217.722	240.238	228.919	197.795	1.26747	0.341955	0.0414012	0.261957	0.581769
BRIX1	564.96	565.04	381.111	468.552	895.703	663.107	479.56	651.9	850.123	906.816	915.507	464.438	742.87	1052.84	685.895	1.38981	0.474885	0.0416281	0.263239	0.57965
SMC2	96.4562	90.5562	84.2287	143.533	142.991	120.691	92.8599	116.473	185.328	182.436	118.647	169.714	80.6217	303.501	137.717	1.50427	0.589066	0.0417149	0.263633	0.579
AKNA	210.433	79.6117	105.87	120.833	45.7094	187.331	105.45	90.3889	47.6735	79.378	46.4427	78.4736	60.652	123.179	98.6732	0.613947	-0.703813	0.041914	0.263853	0.578638
HIST1H4C	1129.57	2975.81	1525.66	1431.5	2720.87	2025.45	1975.77	4131.65	1446.29	3208.55	4071.69	5188.89	824.324	4040.57	2621.19	1.66211	0.733016	0.0418612	0.263853	0.578638
NEIL3	27.2218	80.6787	24.1063	36.4174	65.525	36.3425	56.2247	54.9325	56.9416	162.815	67.1121	51.4451	53.8371	101.872	62.5337	1.69132	0.758145	0.0419519	0.263853	0.578638
PTTG1IP	1980.74	1060.51	2034.49	1754.59	1335.27	2298.76	2657.69	1451.02	1162.27	1202.54	1236.22	1017.5	2135.11	1189.19	1608.28	0.715621	-0.482733	0.0419693	0.263853	0.578638
TCF7L2	280.83	184.499	170.085	329.979	123.821	237.487	194.315	165.061	387.386	502.368	183.988	487.274	515.238	183.373	281.836	1.59595	0.674419	0.0418523	0.263853	0.578638
TNNI1	6.88281	14.8055	128.136	46.3568	7.77516	4.10274	6.86641	270.953	11.3473	3.29005	46.0324	76.2861	24.4669	291.082	67.0273	3.42217	1.77491	0.0419582	0.263853	0.578638
TOR1B	152.89	187.779	129.361	166.274	96.2301	235.372	133.379	68.5641	83.8555	127.245	104.046	71.2874	95.4352	189.926	131.546	0.671991	-0.573487	0.0418839	0.263853	0.578638
UROS	331.958	874.797	273.452	314.489	301.354	240.548	415.463	175.983	216.552	236.069	200.092	303.716	413.95	234.918	323.81	0.64687	-0.628452	0.0418578	0.263853	0.578638
VCAN	539.39	65.1916	667.253	294.48	121.513	615.67	358.991	250.7	71.3893	72.2847	203.267	200.831	378.042	183.706	287.336	0.51037	-0.970385	0.0418574	0.263853	0.578638
CPVL	359.478	900.803	270.739	280.249	507.567	254.763	534.226	380.323	193.232	213.269	329.044	149.053	304.849	391.451	362.075	0.630919	-0.664474	0.0422044	0.264268	0.577955
CTSZ	2736.69	1334.5	3722.15	2796.49	1367.38	1968.1	2744.87	1725.87	1352.68	1755	994.994	2729.72	1405.29	1241.11	1991.06	0.671879	-0.573727	0.0420859	0.264268	0.577955
DNASE2	569.529	2943.5	916.616	830.659	1609.86	685.246	1012	927.291	887.539	794.436	839.11	883.746	480.14	347.415	980.506	0.602079	-0.731975	0.0421285	0.264268	0.577955
GORASP1	181.818	232.194	244.36	202.503	262.324	210.368	217.624	170.555	205.674	184.762	150.859	220.681	132.505	156.189	198.03	0.785934	-0.34752	0.0420603	0.264268	0.577955
PATZ1	93.3009	78.9155	89.716	84.218	174.464	83.1032	90.4305	190.092	177.107	82.3055	149.438	210.898	134.341	86.558	123.206	1.48859	0.57395	0.0421984	0.264268	0.577955
RGS5	215.177	85.3187	316.298	165.769	189.78	141.168	352.211	196.428	70.5648	83.4642	138.776	112.213	162.402	158.366	170.567	0.627549	-0.672201	0.0422067	0.264268	0.577955
TUBB2A	430.509	121.464	368.835	154.68	132.886	417.188	298.772	152.489	88.821	125.038	198.08	44.7488	226.053	258.216	215.556	0.567292	-0.817837	0.0421572	0.264268	0.577955
NEDD4	139.718	50.0385	160.035	101.298	51.2836	126.347	123	60.8796	37.79	82.4417	56.3015	28.4634	94.8993	96.9075	86.3859	0.606435	-0.721574	0.0422919	0.264649	0.57733
C6orf1	316.73	732.618	613.899	328.56	524.995	548.514	579.158	568.193	447.246	230.895	449.48	285.772	261.286	197.858	434.657	0.669494	-0.578857	0.0424444	0.265314	0.57624
TFPI2	198.82	401.332	109.947	514.254	722.33	579.898	219.737	411.75	112.799	415.867	176.422	140.085	92.0755	103.823	299.938	0.528302	-0.920564	0.0424472	0.265314	0.57624
DES	667.137	37.1751	964.144	135.647	58.1434	277.398	526.738	103.287	64.1619	46.9461	286.891	405.809	60.4995	127.46	268.674	0.40967	-1.28747	0.0424793	0.265361	0.576163
FITM2	85.973	97.243	86.0385	52.6527	68.2208	64.1262	57.0866	53.0289	130.068	75.8824	102.987	100.994	145.973	132.936	89.5151	1.45545	0.541462	0.0425775	0.265361	0.576163
HERPUD1	1477.97	697.237	780.632	1226.7	734.662	1018.52	811.578	745.511	478.429	703.651	607.175	1048.97	743.058	495.957	826.432	0.714367	-0.485262	0.0425692	0.265361	0.576163
MORC2	480.028	255.609	405.975	410.968	264.573	514.839	404.563	801.606	436.94	367.933	517.26	486.06	622.728	536.941	464.716	1.37712	0.461651	0.0425559	0.265361	0.576163
TNFRSF10D	74.2677	24.0254	45.4538	16.2878	18.8424	60.4933	62.3058	148.954	28.0568	58.86	117.092	38.1151	39.1148	165.337	64.0861	1.97994	0.98546	0.0425292	0.265361	0.576163
FOXP4	693.527	331.668	1325.67	683.971	618.857	522.565	803.607	1754.26	781.12	761.679	814.435	760.495	1056.27	1863.41	912.252	1.56436	0.645576	0.042612	0.265423	0.576062
CDK3	100.183	74.1265	105.823	112.21	111.082	87.8167	76.4089	274.531	112.732	102.525	83.0934	160.424	177.395	92.0038	119.311	1.4984	0.583424	0.0427854	0.265717	0.57558
CORO1B	1351.77	2490.43	983.969	1486.26	2031.35	1690.33	1484.94	1536.22	1381.36	1150.04	984.244	914.066	1341.32	1195.9	1430.16	0.737956	-0.438394	0.0428011	0.265717	0.57558
DNAJC19	661.302	697.785	422.078	624.854	485.932	431.189	656.437	508.002	583.849	1397.69	745.658	909.204	602.005	874.543	685.752	1.4124	0.49815	0.0427996	0.265717	0.57558
HTRA3	193.923	35.3174	316.665	94.9024	75.5636	310.336	66.7065	101.658	21.991	22.8746	82.2941	28.7898	161.236	92.4762	114.624	0.465446	-1.10332	0.0426999	0.265717	0.57558
IGSF10	37.2545	9.36592	55.8102	47.3564	10.6646	19.6527	27.7125	134.491	12.5372	17.7046	32.047	6.61393	115.165	211.414	52.6992	2.57203	1.36291	0.0427468	0.265717	0.57558
ZNF43	37.8788	73.7023	108.254	61.3791	66.316	85.9413	67.4883	46.794	174.758	104.662	144.261	156.533	109.361	58.7925	92.5801	1.59001	0.669034	0.0428068	0.265717	0.57558
TMEM110	151.171	138.277	220.833	135.063	183.657	176.934	200.35	113.804	187.02	115.922	108.879	127.991	75.1577	150.816	148.991	0.728137	-0.457718	0.0428528	0.26585	0.575364
ABHD3	75.4466	110.159	45.3645	124.315	74.0809	128.65	54.6589	31.8013	23.3777	89.103	46.0406	45.9039	67.6269	72.9946	70.6802	0.611776	-0.708924	0.0430687	0.266041	0.575051
ARID1A	579.272	338.086	1087.98	685.308	442.169	483.045	614.296	832.488	1165.88	561.289	690.752	991.085	785.225	1101.08	739.853	1.44894	0.535001	0.0431754	0.266041	0.575051
CPEB4	330.776	149.285	167.833	273.953	123.669	169.368	255.242	142.636	106.615	82.701	142.912	237.008	165.771	71.1738	172.781	0.645248	-0.632074	0.0430768	0.266041	0.575051
FEZ1	84.7035	33.3083	89.3292	47.9426	23.097	114.516	97.6592	37.4416	26.2607	15.3477	43.6319	39.7303	58.1664	59.8761	55.0722	0.569018	-0.813453	0.0431774	0.266041	0.575051
GNA11	424.133	255.087	385.378	400.147	257.228	564.71	387.083	177.073	348.503	222.982	182.592	339.464	386.798	204.772	323.996	0.696195	-0.522437	0.0431243	0.266041	0.575051
GPANK1	119.574	153.575	182.104	137.917	146.948	226.186	207.456	395.582	246.485	220.462	227.044	311.422	120.145	178.131	205.216	1.45072	0.53677	0.043095	0.266041	0.575051
LMAN2L	274.587	324.906	385.368	348.814	174.322	163.993	278.845	288.102	310.622	303.191	367.472	434.581	431.047	694.208	341.433	1.45248	0.53852	0.0431474	0.266041	0.575051
MZT2B	447.499	740.648	379.882	486.26	881.261	502.981	601.124	873.348	996.047	692.992	780.35	1245.94	732.41	448.32	700.647	1.42823	0.514229	0.0429867	0.266041	0.575051
PIP4K2B	341.229	184.889	607.279	461.553	190.341	479.298	264.286	411.217	422.961	411.3	398.499	1599.42	291.696	899.241	497.372	1.75417	0.810791	0.0429629	0.266041	0.575051
PSMD13	458.008	357.725	332.133	324.1	502.3	336.014	415.657	303.589	246.858	283.12	315.979	371.853	271.664	356.939	348.281	0.788383	-0.343032	0.0431656	0.266041	0.575051
SETD6	82.5022	51.4874	94.4559	120.874	124.456	70.1994	61.9746	184.326	155.277	108.769	85.2546	171.86	87.1741	106.287	107.493	1.48685	0.572257	0.0431377	0.266041	0.575051
TESK1	109.122	134.307	133.568	114.873	181.392	175.973	111.503	161.478	61.3076	102.265	82.8734	107.058	66.9747	93.4067	116.864	0.702779	-0.508858	0.0431791	0.266041	0.575051
EIF2B4	265.026	215.69	227.787	224.242	269.843	221.034	204.908	239.869	271.73	326.568	259.449	241.73	343.538	350.746	261.583	1.2492	0.32101	0.0432947	0.266602	0.574137
ZNF292	98.3879	39.029	100.464	67.1055	99.5189	88.9564	102.076	138.02	56.3045	181.305	224.668	101.916	83.8862	147.794	109.245	1.57236	0.652928	0.0433341	0.266693	0.573989
HEYL	210.228	32.7623	249.182	101.444	122.558	101.228	297.229	116.477	67.3523	33.0627	83.9391	24.5708	126.409	131.976	121.316	0.521562	-0.93909	0.043397	0.266879	0.573685
MRPL48	136.549	190.631	79.406	154.3	220.648	111.941	131.358	730.149	108.934	177.663	164.253	214.482	210.98	165.488	199.77	1.73082	0.791458	0.0434632	0.266879	0.573685
RUSC2	125.253	70.2899	189.107	108.162	125.025	268.149	150.239	160.663	66.1178	49.3292	99.4733	99.9986	100.083	84.4905	121.17	0.636573	-0.651602	0.0434354	0.266879	0.573685
PDXDC2P	226.014	147.326	161.607	178.715	183.792	237.688	131.742	340.973	195.322	171.555	202.148	289.986	351.348	204.153	215.883	1.38525	0.470142	0.0434521	0.266879	0.573685
DLC1	278.833	79.1344	233.814	106.762	55.8868	277.618	182.481	94.1805	31.0929	98.0337	114.009	51.055	89.7063	191.874	134.606	0.549928	-0.862685	0.0436316	0.267761	0.572253
MMD	291.914	146.201	202.945	271.131	242.868	415.389	175.697	170.768	71.3415	235.532	160.985	192.272	169.353	172.787	208.513	0.670878	-0.575878	0.0438001	0.26849	0.571072
TMEM54	69.3115	365.357	154.981	163.809	74.3895	336.121	167.519	107.755	166.102	132.763	88.296	44.0455	135.148	90.5024	149.721	0.574094	-0.800642	0.0437895	0.26849	0.571072
CWC22	202.546	115.933	172.167	155.181	143.091	129.946	154.947	166.919	206.199	219.188	244.418	134.338	215.974	224.561	177.529	1.31399	0.393953	0.0438333	0.268541	0.570989
MERTK	297.113	236.145	155.569	142.607	166.44	244.02	219.285	188.376	79.4395	91.3267	158.555	159.339	48.2468	209.887	171.168	0.639344	-0.645336	0.0438963	0.268774	0.570612
ACAD9	348.979	204.755	370.873	423.038	298.265	272.521	315.031	453.292	351.444	395.981	286.238	544.811	482.481	461.545	372.09	1.3318	0.413378	0.0439677	0.268793	0.570582
GTF2H3	170.43	308.438	131.689	182.039	282.11	186.634	198.078	169.39	420.483	297.008	292.227	285.686	192.488	513.273	259.284	1.48694	0.572343	0.0440158	0.268793	0.570582
HPRT1	134.959	109.709	75.1573	156.165	159.473	57.9861	107.267	40.8083	89.1774	134.908	42.2962	93.0079	52.7872	33.614	91.9512	0.606697	-0.720952	0.043928	0.268793	0.570582
NDEL1	315.742	133.547	245.568	228.428	218.832	387.066	285.492	281.405	151.361	128.07	157.048	220.56	193.333	100.424	217.634	0.678499	-0.559581	0.0439856	0.268793	0.570582
ZNF85	23.2484	29.6683	42.5032	21.9843	49.5269	46.1763	41.4021	30.0863	106.67	64.1725	73.2995	74.0704	33.1817	35.4916	47.9629	1.64379	0.717027	0.0440237	0.268793	0.570582
FAM124A	17.3693	35.396	52.1575	37.4093	72.6754	20.3139	37.4832	74.6503	107.945	32.8033	58.7666	105.326	114.869	15.0686	55.8738	1.86767	0.901238	0.044111	0.269174	0.569966
RUVBL1	612.25	710.328	776.735	988.114	968.837	603.04	566.708	936.619	1516.1	911.22	638.19	1607.21	596.31	1337.46	912.079	1.44317	0.529246	0.0444206	0.27091	0.567174
RRN3	79.9759	83.2261	123.763	158.215	136.018	115.01	128.317	148.994	273.439	170.469	157.166	83.0824	162.021	193.439	143.795	1.44329	0.529356	0.0444884	0.271171	0.566756
PANX1	124.945	53.9338	60.1854	73.8533	80.4824	102.035	73.1545	67.8409	50.2191	42.8939	59.5161	57.1211	40.1771	78.3567	68.9082	0.692956	-0.529164	0.0445177	0.271196	0.566716
GRIN2D	96.3267	33.5227	53.2638	48.9197	36.2346	206.245	53.4879	13.4228	50.9917	44.5856	36.6357	9.6815	67.5102	44.8215	56.8321	0.50233	-0.993293	0.0446013	0.271553	0.566146
KIF23	80.2957	51.8579	50.113	86.6162	35.8207	446.454	27.4324	45.823	55.5853	75.7907	41.2068	64.1753	44.2866	43.4854	82.0674	0.474815	-1.07456	0.0448247	0.27276	0.56422
SREBF1	168.111	214.74	329.055	251.489	240.002	725.854	188.789	240.789	145.888	269.266	152.671	165.876	238.597	89.465	244.328	0.614384	-0.702787	0.0448873	0.272833	0.564103
ZNF608	170.467	78.9489	122.283	136.471	115	80.2713	109.852	278.927	296.893	41.1605	144.575	186.04	284.902	120.301	154.721	1.66556	0.736006	0.0448848	0.272833	0.564103
SNX30	137.584	123.106	199.75	183.862	118.305	293.87	184.256	147.581	84.74	164.394	104.111	115.79	124.209	135.767	151.238	0.706552	-0.501132	0.044946	0.273036	0.56378
HMGA2	432.868	148.13	406.282	234.583	24.3564	61.459	5.16225	320.106	273.393	143.748	395.964	423.786	85.8828	3086.57	431.592	3.60406	1.84962	0.0450009	0.273216	0.563494
APOC1	1171.84	2733	396.311	716.802	857.014	790.975	1242.02	503.427	142.812	1405.07	724.018	375.459	233.718	761.186	860.974	0.524149	-0.931951	0.0450864	0.273342	0.563294
IFI30	3401.94	1635.77	1055.99	1880.79	2082.19	2282.64	2423.89	1072.54	687.547	3173.05	1267.49	364.851	1115.55	1004.52	1674.91	0.588062	-0.76596	0.0450975	0.273342	0.563294
REXO2	184.926	455.777	302.346	140.971	220.851	212.857	374.538	128.62	186.341	107.026	308.109	171.933	210.124	101.342	221.84	0.640549	-0.642619	0.0450966	0.273342	0.563294
HMGA1	1219.82	1401.68	1214.27	1775.16	3401.9	1405.34	1309.12	3148.95	5365.48	1313.65	2212.37	3448.57	1132.11	2414.52	2197.35	1.62291	0.698585	0.0453252	0.274415	0.561592
ZNF768	240.815	134.313	263.189	262.823	286.872	278.661	237.031	249.12	378.114	445.766	261.066	319.883	255.111	395.191	286.282	1.35372	0.436927	0.0453254	0.274415	0.561592
AIDA	716.091	595.458	886.756	723.784	781.367	461.089	1004.19	772.1	450.569	541.9	477.604	405.01	517.869	673.237	643.359	0.74231	-0.429906	0.0454082	0.274763	0.561042
CAMK1	76.7932	89.4084	83.0116	76.5152	75.1452	64.2919	93.1502	67.8762	63.3619	60.3534	44.9568	55.5532	29.1904	78.5485	68.4397	0.718941	-0.476055	0.0454384	0.274792	0.560997
DOHH	147.222	105.996	128.16	144.129	119.145	204.826	141.484	61.817	113.787	123.983	68.2441	139.494	119.223	76.6247	121.01	0.709682	-0.494756	0.0455411	0.275259	0.560259
ISCA1	74.4415	238.751	106.974	96.9572	154.458	114.881	102.09	70.0331	76.7052	91.8189	100.321	113.344	49.4705	93.953	106.014	0.669245	-0.579393	0.0456021	0.27534	0.56013
PROS1	146.565	485.778	367.908	220.793	379.195	135.907	491.925	287.866	82.2555	91.2564	217.312	161.57	342.992	61.6649	248.07	0.558074	-0.841472	0.0456055	0.27534	0.56013
C1QB	3447.1	1252.3	1164.25	873.008	884.281	1795.93	2791.84	525.744	283.759	1551.78	1691.99	256.656	387.076	1615.94	1322.98	0.516849	-0.952186	0.0458223	0.276248	0.558701
DROSHA	371.93	207.831	298.742	286.675	267.541	357.138	269.539	298.895	356.965	390.381	381.094	313.732	382.996	606.672	342.152	1.32623	0.407328	0.0458516	0.276248	0.558701
ESYT1	1151.5	2089.9	1780.14	1097.71	1485.31	1253.59	2244.35	1504.86	2949.73	3292.98	2316.31	2154.18	1475.85	1943.04	1909.96	1.40825	0.493904	0.0458393	0.276248	0.558701
PIK3R3	135.685	838.513	196.666	282.569	547.953	408.942	148.758	133.901	290.203	271.024	227.716	131.25	84.9138	293.195	285.092	0.55883	-0.839519	0.0458581	0.276248	0.558701
SNORD94	415.484	1216.47	542.185	356.717	369.97	470.367	616.75	1106.57	796.545	388.104	2278.97	932.779	601.817	633.974	766.193	1.68955	0.756639	0.0459144	0.276433	0.55841
GAL3ST3	12.0513	16.2937	53.5905	54.485	135.206	0.0271439	9.71011	251.45	119.588	11.1651	56.1017	59.7017	64.4752	245.607	77.8181	2.90164	1.53687	0.0459402	0.276434	0.558408
DHRS13	93.028	49.2046	39.9186	104.431	159.084	49.1288	39.6404	127.236	137.302	120.094	70.9865	336.321	55.2408	117.686	107.093	1.80888	0.855096	0.04609	0.277059	0.557428
NFAT5	250.633	146.985	307.742	272.616	222.837	354.341	184.757	368.007	350.641	213.573	307.623	290.094	451.458	438.388	297.121	1.39167	0.476819	0.0460953	0.277059	0.557428
TRAF4	437.17	354.13	303.295	385.556	333.771	556.131	196.882	657.404	332.629	227.914	428.664	819.163	687.255	769.426	463.528	1.52824	0.611868	0.0462214	0.277663	0.556483
IGFBP5	5504.69	4242.19	14224.9	6245.05	38472	3062.11	2972.19	9261.85	2671.18	1534.38	5590.3	4869.64	5420.41	6334.69	7886.11	0.477286	-1.06708	0.0462814	0.277714	0.556402
PXMP4	165.332	209.939	128.346	113.959	159.874	163.526	141.406	155.112	402.459	173.69	221.361	184.731	341.573	120.462	191.555	1.47986	0.565459	0.0462744	0.277714	0.556402
IPO5	340.94	222.616	342.987	438.308	392.797	227.791	305.248	261.575	508.625	493.887	334.8	510.313	443.086	556.701	384.262	1.36936	0.4535	0.0463799	0.278151	0.55572
CTSB	5221.48	7013.44	4176.31	4919.86	2952.54	9100.67	4345.32	2855.85	2216.39	5627.02	3996.49	4760.39	3673.35	2486.53	4524.69	0.678822	-0.558894	0.0465379	0.278898	0.554555
METTL18	68.6622	84.1317	62.2418	56.6997	86.8482	84.9088	62.4896	85.2378	76.1002	123.606	172.256	97.9452	47.986	149.078	89.8708	1.48507	0.570532	0.0465721	0.278898	0.554555
PTGDS	1269.86	865.228	659.535	1743.29	572.889	903.478	2207.73	496.752	974.807	448.473	1264.88	427.456	980.671	354.451	940.679	0.601473	-0.733429	0.0465819	0.278898	0.554555
BIRC3	541.288	128.324	59.6949	375.687	156.646	324.437	238.127	260.076	46.9599	323.46	70.4556	63.2477	73.3179	56.5851	194.165	0.488528	-1.03349	0.0466592	0.279052	0.554315
LRP11	309.221	148.353	218.479	269.306	92.5444	536.266	116.364	115.279	84.9962	141.094	89.4453	75.4025	241.137	223.853	190.124	0.574357	-0.79998	0.0466481	0.279052	0.554315
ADAM1A	26.9695	24.1334	86.1318	35.7106	55.5674	43.9302	16.2963	56.7859	68.595	69.5336	58.0461	77.168	54.6225	76.1953	53.549	1.6019	0.679782	0.0468336	0.279186	0.554107
ATXN2	150.79	106.683	251.041	159.732	184.472	128.584	105.778	201.24	200.021	165.471	209.74	170.765	224.843	390.425	189.256	1.44096	0.527026	0.0467146	0.279186	0.554107
ERC1	195.533	87.7832	212.732	102.334	143.561	99.459	138.337	277.281	142.315	115.012	268.075	268.167	197.887	178.245	173.337	1.4767	0.56238	0.0468953	0.279186	0.554107
ETV5	389.65	143.082	604.63	238.221	95.0076	275.826	233.859	266.764	209.579	732.005	435.704	610.97	270.871	1014.8	394.355	1.78893	0.839099	0.0468073	0.279186	0.554107
FNTA	603.137	1891.85	653.759	346.515	789.765	847.474	1015.83	853.74	817.897	2034.65	2537.2	1288.92	1155.58	1312.34	1153.48	1.62681	0.702046	0.046915	0.279186	0.554107
IL1R1	414.215	408.154	192.077	466.855	160.379	262.389	437.574	182.045	143.324	311.91	346.352	182.725	229.456	120.989	275.603	0.647702	-0.626597	0.04694	0.279186	0.554107
NFXL1	127.016	94.009	115.79	111.945	155.691	125.566	94.7445	208.037	158.999	117.396	184.79	155.664	121.838	142.114	136.686	1.31941	0.399888	0.0467394	0.279186	0.554107
RPL9	626.324	1195.26	368.349	472.918	773.529	468.507	821.914	749.446	1047.8	1292.2	1160.7	1031.5	680.616	877.247	826.165	1.44751	0.533578	0.0468463	0.279186	0.554107
WDR36	154.237	104.421	103.468	112.005	117.833	81.2763	125.823	111.594	213.43	133.078	213.271	136.786	169.29	114.481	135.071	1.36903	0.453152	0.0468878	0.279186	0.554107
ZNF320	196.728	170.692	238.273	67.0504	165.657	87.4264	142.135	204.398	155.14	170.944	391.937	114.099	693.703	153.384	210.826	1.76552	0.820094	0.0469074	0.279186	0.554107
FOXC1	67.2131	52.2377	40.4323	87.7193	55.3692	93.1987	16.3329	33.8689	38.1021	38.1507	30.4012	1.74296	4.8175	466.622	73.3006	0.459136	-1.12301	0.0470307	0.279571	0.553507
FAM208B	170.709	189.356	250.026	222.112	137.901	218.832	222.536	324.959	184.253	207.43	336.977	238.639	294.401	279.812	234.139	1.32289	0.403696	0.0471124	0.279903	0.552992
BMF	423.291	121.03	182.461	172.735	158.3	107.947	214.869	315.911	225.342	96.671	311.512	397.57	236.914	837.471	271.573	1.75506	0.811521	0.0471833	0.28017	0.552578
SNORA2A	43.9678	79.879	52.8735	33.1339	44.4752	37.4304	44.5419	70.8866	35.0465	78.2852	201.199	98.3251	40.9151	50.4575	65.1012	1.71062	0.774519	0.0472394	0.280349	0.552301
C1QTNF6	369.455	30.5979	381.518	112.052	106.401	415.598	140.022	119.909	60.2858	45.1987	149.03	95.2431	247.341	55.7545	166.315	0.494189	-1.01687	0.0472726	0.280392	0.552234
LILRB3	150.119	15.2305	32.0439	48.6484	16.0905	108.277	123.414	79.6154	6.61541	41.6277	38.2952	16.0878	13.2329	23.7445	50.9315	0.440656	-1.18227	0.047325	0.280549	0.551991
MED24	325.59	232.619	640.086	350.826	228.837	422.589	212.913	527.8	430.413	322.128	420.364	1908.83	277.691	406.529	479.087	1.78035	0.832163	0.0473541	0.280568	0.551962
DKK3	192.856	62.953	420.711	192.264	35.3428	268.172	223.857	104.13	88.764	36.4817	65.5818	96.6068	113.114	226.832	151.976	0.522919	-0.93534	0.0475179	0.281384	0.550701
COQ10B	217.403	259.175	257.281	170.292	234.447	182.51	234.769	204.004	118.432	116.021	246.253	126.199	196.749	133.573	192.651	0.732489	-0.449121	0.0476557	0.281828	0.550016
KRT4	100.646	48.9709	58.3747	92.2944	7.21418	14.9741	0.0216649	59.74	225.061	50.5116	101.677	0.0148222	987.897	230.155	141.254	5.17309	2.37103	0.047714	0.281828	0.550016
MICALL2	100.417	48.7189	53.202	89.3507	47.8639	169.154	76.0395	108.944	60.1119	11.9225	34.3451	44.4536	36.8327	16.3841	64.1243	0.53189	-0.9108	0.0476874	0.281828	0.550016
CPQ	297.766	310.384	285.647	213.871	88.2241	200.187	423.582	175.305	114.558	72.0124	167.772	88.2083	289.108	207.416	209.574	0.611311	-0.710021	0.0476286	0.281828	0.550016
SLC16A2	77.1746	84.8254	80.3636	74.1754	25.7081	153.834	131.861	57.6347	11.433	76.1041	40.9774	46.5771	42.6018	81.1072	70.3127	0.565596	-0.822156	0.0477233	0.281828	0.550016
CCDC53	160.989	313.227	171.875	165.152	61.837	186.692	194.924	128.491	92.16	72.3993	73.7515	213.901	94.0371	118.606	146.289	0.631788	-0.662487	0.0478234	0.282265	0.549343
C7orf49	256.037	441.6	435.877	404.665	607.999	896.316	343.801	268.126	366.918	382.406	334.418	309.415	445.941	225.601	408.509	0.688781	-0.537883	0.0479017	0.28227	0.549335
SLC35C1	196.279	355.184	211.76	230.671	349.969	315.657	246.903	177.011	242.867	203.857	195.702	120.726	270.865	192.27	236.409	0.735347	-0.443504	0.0479026	0.28227	0.549335
ULK2	54.3637	63.0158	101.271	97.7349	81.9126	112.928	79.055	93.3586	37.7723	49.7537	47.8893	79.9213	56.2371	38.3911	70.9717	0.679372	-0.557725	0.0478757	0.28227	0.549335
DDAH2	40.2201	17.5093	65.3963	40.5625	30.7391	42.6052	62.0674	141.324	54.0056	35.8748	62.936	137.126	38.5788	47.3341	58.3056	1.74163	0.800435	0.0479839	0.282595	0.548835
EIF3J	305.071	278.584	136.802	291.223	169.651	272.953	253.013	141.093	189.459	184.066	128.817	171.777	270.088	138.383	209.356	0.715814	-0.482342	0.0480643	0.282761	0.548581
PITPNB	753.707	1118.95	876.667	798.843	751.869	892.775	1060.01	855.192	711.644	679.845	814.458	694.667	702.056	438.362	796.361	0.782919	-0.353065	0.0480599	0.282761	0.548581
DDX49	345.719	335.656	576.669	427.558	620.407	325.874	482.612	465.99	985.344	726.137	546.248	732.365	356.901	583.04	536.466	1.41134	0.497069	0.048129	0.282955	0.548283
NTN4	272.315	231.845	169.65	379.741	124.546	215.753	273.679	98.8355	123.876	122.027	175.355	116.203	321.36	130.785	196.855	0.652021	-0.617009	0.0481497	0.282955	0.548283
ZNF322	82.439	122.265	119.077	90.9623	128.147	64.5925	126.045	118.47	94.1278	136.133	220.874	132.68	148.745	171.423	125.427	1.39548	0.480767	0.0482256	0.283247	0.547835
HNRNPL	2604.64	1808.58	2040.53	2362.49	2400.42	2712.34	2364.53	3081.76	2600.25	3097.19	2553.47	2656.89	2397.93	3495.44	2584.03	1.22004	0.286929	0.0483362	0.283742	0.547076
ASPM	122.442	98.5893	105.271	172.763	191.477	154.749	51.2653	173.091	151.942	295.796	136.842	186.249	117.082	331.758	163.523	1.55818	0.639863	0.0483887	0.283896	0.546841
SERPING1	6401.39	3726.25	7721.01	5209.21	5195.25	6587.43	9565.82	8633.92	1685.83	3102.77	3642.16	2800.04	5798.32	1643.86	5122.38	0.614691	-0.702068	0.0485089	0.284293	0.546234
TBC1D9	275.568	194.081	368.3	184.198	243.45	319.41	230.425	253.215	142.551	135.972	239.394	225.961	104.946	182.885	221.454	0.707867	-0.49845	0.0484865	0.284293	0.546234
CAPN2	789.69	470.171	1354.58	678.515	269.271	557.626	1188.18	370.989	502.119	471.234	455.322	325.032	894.08	259.034	613.275	0.617112	-0.696396	0.0487191	0.285215	0.544827
FYN	87.9535	40.2056	73.4223	52.8336	26.0711	75.4031	97.1084	63.6309	8.61299	53.2956	38.615	26.9758	22.4532	44.2528	50.7739	0.566283	-0.820405	0.0486964	0.285215	0.544827
ATAT1	76.1802	57.5012	130.779	96.7875	143.909	99.4355	38.7249	236.615	101.637	124.853	100.106	174.097	107.511	142.864	116.5	1.54213	0.624923	0.0489716	0.286082	0.54351
MAPKAPK5-AS1	68.4349	216.301	108.425	105.588	162.788	104.476	78.5709	92.4658	220.499	266.035	148.711	157.261	120.703	327.776	155.574	1.57979	0.659735	0.048973	0.286082	0.54351
COL1A1	175513	11623.1	142889	52617.5	29117.4	130400	111052	49623.7	12611.7	11359.8	48949.3	12464.2	137506	15912	67260	0.441348	-1.18001	0.0489044	0.286082	0.54351
ETNK1	257.326	194.316	133.607	147.985	175.514	219.73	129.912	253.216	193.56	256.165	346.648	254.453	167.613	238.468	212.037	1.35981	0.443408	0.0489594	0.286082	0.54351
CDK5RAP2	251.847	197.886	311.537	317.336	217.2	283.733	257.742	267.462	414.278	393.153	239.385	332.769	273.141	606.72	311.728	1.37554	0.460002	0.0490655	0.286453	0.542947
GNG12	908.999	992.421	845.535	712.098	1030.58	666.01	1051.55	838.99	611.369	456.225	897.762	421.819	862.192	419.345	765.349	0.725899	-0.462159	0.0491161	0.286453	0.542947
STK17B	294.579	217.103	242.374	226.116	168.289	403.485	211.806	166.345	78.1248	125.73	304.241	96.2305	257.444	91.16	205.931	0.633891	-0.657693	0.0491107	0.286453	0.542947
SEMA3D	163.297	13.9584	119.272	33.4783	40.3411	129.586	54.8588	28.702	13.2792	22.9281	55.9511	14.7892	63.7093	70.3269	58.8913	0.482174	-1.05238	0.0491902	0.286731	0.542526
SNTB1	253.522	541.189	305.078	356.698	527.252	106.937	264.81	175.966	131.071	287.935	171.327	163.12	391.535	135.77	272.301	0.617354	-0.69583	0.0492879	0.286893	0.54228
VPS72	765.95	750.535	757.394	695.814	1127.99	979.934	800.917	1017.88	962.531	1314.4	1096	1190.05	713.281	1212.01	956.048	1.27716	0.352936	0.0492838	0.286893	0.54228
RND3	698.138	169.599	360.444	187.357	315.604	299.748	375.079	988.265	363.417	156.014	726.156	407.239	1233.44	373.62	475.294	1.76467	0.819397	0.0492977	0.286893	0.54228
ASNSD1	130.852	256.967	147.613	128.12	209.453	170.375	146.036	119.767	112.377	152.436	164.935	107.224	105.229	122.885	148.162	0.74211	-0.430296	0.0494235	0.287113	0.541947
C11orf84	217.017	194.854	321.958	353.407	285.909	217.698	164.31	378.536	369.784	323.744	171.601	402.859	266.044	685.056	310.913	1.48048	0.566062	0.0496809	0.287113	0.541947
MAATS1	13.2193	76.776	100.415	53.2212	84.0359	13.2431	28.6716	163.412	134.088	26.9696	92.9815	196.631	51.3722	72.2251	79.0901	2.00505	1.00364	0.0496369	0.287113	0.541947
CBFA2T2	1021.95	3909.46	896.394	1268.63	928.471	1356.12	1189.8	1538.35	2528.05	2564.52	1845.44	1907.41	2750.01	3561.99	1947.61	1.57954	0.659507	0.0495504	0.287113	0.541947
ENTPD2	19.3581	65.1887	49.5323	23.4065	21.3227	40.8729	49.9315	34.9881	136.616	101.99	68.2043	23.6021	37.3325	79.5322	53.7056	1.7953	0.844226	0.0493955	0.287113	0.541947
H19	121671	5094.27	11126.7	78576.9	22076.6	25517.9	30671.7	7593.95	4861.97	5602.25	0	11558.7	30551.1	5111.61	25715.3	0.221373	-2.17545	0.0494848	0.287113	0.541947
LOXL2	1562.25	130.538	702.881	473.764	369.882	1555.91	917.794	580.394	157.431	495.186	481.491	252.213	597.798	529.923	629.104	0.541433	-0.885144	0.0495531	0.287113	0.541947
NCAPH2	171.841	118.188	154.055	195.866	221.083	194.411	163.068	181.108	165.294	122.3	106.176	108.222	112.867	124.619	152.793	0.754139	-0.407097	0.0495783	0.287113	0.541947
PDGFA	244.21	53.9341	183.735	126.37	78.8345	200.458	343.088	84.6448	129.761	87.1801	173.782	58.6593	99.9065	103.197	140.554	0.597331	-0.743397	0.0495211	0.287113	0.541947
POGLUT1	113.814	186.088	222.022	188.416	136.711	155.973	136.904	235.558	244.932	225.367	176.143	277.702	156.453	197.409	189.535	1.32693	0.40809	0.0495724	0.287113	0.541947
SCGB1D1	6.6754	1066.67	9.01964	98.0617	64.3822	51.6436	38.5872	27.8189	133.942	18.3298	110.41	481.495	38.556	33.8201	155.672	2.57839	1.36647	0.0495869	0.287113	0.541947
SLC35C2	1276.75	928.546	1870.44	767.535	996.43	1187.81	741.185	1101.03	2019.01	1157.6	1547.47	1268.55	2419.51	1513.43	1342.52	1.41917	0.505052	0.0496717	0.287113	0.541947
ZBTB40	158.079	123.6	198.157	153.236	123.066	125.266	114.314	182.146	217.215	130.168	175.705	182.76	186.478	216.663	163.347	1.29822	0.376529	0.0496763	0.287113	0.541947
MZT1	123.281	91.8719	86.599	118.843	127.625	109.166	75.3604	87.9765	171.024	160.986	134.041	163.604	83.4917	251.188	127.504	1.44014	0.52621	0.0497328	0.287259	0.541726
AKT2	1170.44	631.352	1173.3	904.074	755.16	771.008	852.168	805.777	1634.27	1216.73	880.345	762.524	1883.81	1698.45	1081.39	1.41921	0.505083	0.0499218	0.28789	0.540774
LAMA4	528.419	85.2417	629.854	401.116	293.876	447.462	663.536	315.117	76.4689	349.428	194.836	100.404	286.001	393.619	340.384	0.562208	-0.830824	0.0498711	0.28789	0.540774
STAU2	273.515	206.994	222.045	175.614	165.086	199.041	175.232	256.882	157.813	400.093	270.973	372.91	357.003	168.683	242.992	1.40093	0.486382	0.0499014	0.28789	0.540774
MT1L	98.2431	10.6801	39.6203	31.3286	8.89233	354.114	82.6658	35.3381	26.2585	78.296	62.0771	18.1959	7.35081	6.56324	61.4017	0.371023	-1.43042	0.0501013	0.288759	0.539465
SMYD3	94.0702	105.469	103.977	80.79	123.344	104.491	71.4918	95.3434	109.477	214.368	138.572	140.263	98.5624	138.024	115.589	1.3695	0.453645	0.050126	0.288759	0.539465
ATP2B1	236.058	162.428	201.358	187.938	253.435	209.269	113.058	294.38	358.824	177.334	222.842	247.411	235.647	309.248	229.231	1.35561	0.438942	0.050207	0.288764	0.539457
PINLYP	83.5869	168.286	140.826	131.796	142.522	56.083	117.936	258.656	554.773	23.1276	131.894	254.902	45.5989	437.498	181.963	2.03092	1.02213	0.0501972	0.288764	0.539457
SBNO1	197.737	174.615	146.071	187.673	228.689	157.703	111.992	259.193	299.943	129.902	174.527	302.761	200.914	310.659	205.884	1.39385	0.479074	0.0501595	0.288764	0.539457
PDLIM7	2433.05	462.72	2501	1043.97	615.551	2786.16	2152.34	915.187	719.494	597.714	1104.37	743.785	2014.81	860.1	1353.59	0.579724	-0.786562	0.0502469	0.28884	0.539343
TGS1	45.4088	68.5981	63.7385	75.1321	74.2245	51.2276	57.4525	57.5682	82.7669	91.0736	107.046	72.1057	82.707	92.1299	72.9414	1.34294	0.425391	0.0504272	0.289722	0.538019
RPS11	41209.1	25597.6	24366.3	25122.4	36830.4	17760.5	43641.8	33644.9	67153.1	63742.2	37186.9	32608.5	49522.3	26618.6	37500.3	1.44693	0.53299	0.0505509	0.290278	0.537186
KCNN4	83.8975	52.2511	81.4345	77.9554	49.7059	318.923	80.0749	246.766	358.873	270.795	199.942	40.6228	185.952	106.172	153.812	1.89909	0.925309	0.0506684	0.290798	0.536408
HIAT1	80.1715	186.201	91.9913	175.282	158.557	185.452	112.176	160.437	117.964	58.4578	85.5471	95.8145	70.5871	80.6521	118.521	0.675531	-0.565907	0.0507759	0.290952	0.536179
PLK3	186.674	28.6038	109.183	49.639	73.734	199.419	77.6623	124.651	27.9461	29.7469	94.1341	43.1702	27.9216	28.8508	78.6668	0.516858	-0.952161	0.0507641	0.290952	0.536179
TMEM185A	138.4	174.431	241.628	129.773	139.826	141.29	234.996	81.7348	105.884	146.858	146.822	118.837	96.9575	169.777	147.658	0.721419	-0.471092	0.0507465	0.290952	0.536179
SAP30	164.353	182.449	85.2352	78.6104	195.207	132.185	112.024	131.154	53.944	89.5831	120.015	109.008	46.5534	78.7177	112.788	0.660588	-0.598178	0.0509079	0.291554	0.535282
U2AF1	1070.62	763.401	973.915	973.193	1227.52	1162.5	1153.73	1050.98	1369.56	1151.49	1075.26	1293.89	1532.96	1799.84	1185.63	1.26584	0.340097	0.050953	0.291657	0.535127
NT5DC3	85.0828	39.0213	53.3169	46.1237	80.1986	92.9368	42.0722	50.5312	37.3129	40.3396	41.8479	47.8143	52.8394	21.2518	52.1921	0.664812	-0.588981	0.0509971	0.291703	0.53506
UPK3B	1447.53	251.924	625.298	1967.72	299.171	674.105	447.75	6648.69	2102.3	292.798	588.226	395.838	6326.45	458.502	1609.02	2.94205	1.55682	0.0510149	0.291703	0.53506
ATAD3A	147.53	205.239	279.744	329.8	290.521	242.221	227.996	382.728	521.852	351.074	183.123	551.615	265.163	244.367	301.641	1.45253	0.538568	0.0513	0.292097	0.534473
CLIC4	1676.15	1162.31	1913.57	1303	1128.18	2077.04	2178.97	1587.32	589.713	1274.41	1510.29	1190.49	757.983	1181.89	1395.09	0.707096	-0.500022	0.0512417	0.292097	0.534473
DHX58	101.822	88.9389	86.6997	73.0604	57.4055	220.083	74.0429	35.174	147.187	37.0044	56.6707	41.6912	49.1743	49.1366	79.8637	0.587709	-0.766825	0.0511512	0.292097	0.534473
IMPAD1	889.226	964.015	862.25	713.848	690.118	888.064	780.074	993.319	947.585	754.137	1048.3	1028.14	993.566	1687.43	945.719	1.28728	0.364327	0.0512007	0.292097	0.534473
KNTC1	205.627	142.573	97.1988	202.298	195.571	135.311	89.2585	219.673	216.18	201.207	162.079	190.018	146.784	468.363	190.867	1.50598	0.590699	0.0512642	0.292097	0.534473
MECR	95.4042	111.93	128.858	114.998	121.141	88.1993	150.302	153.301	179.344	233.497	128.071	177.945	140.536	92.1844	136.837	1.36398	0.447826	0.051275	0.292097	0.534473
TMEM30B	260.835	594.738	165.314	99.0063	346.454	278.588	142.422	250.834	288.924	680.778	766.038	209.907	817.868	309.414	372.223	1.76218	0.817365	0.0511731	0.292097	0.534473
TRAF7	478.786	275.817	497.052	391.731	477.895	377.421	546.455	511.331	423.572	568.031	512.311	540.645	704.917	684.62	499.327	1.29553	0.373548	0.0511315	0.292097	0.534473
SNORA77	91.0275	134.276	119.955	42.5212	86.7179	105.048	84.443	119.317	80.9262	189.661	364.078	193.35	71.1878	89.1117	126.544	1.66825	0.73834	0.0514063	0.292547	0.533804
EPB41L4A	153.518	130.028	90.4787	80.3974	107.287	93.7784	125.612	257.501	232.596	45.5986	254.489	145.287	405.679	42.4649	154.622	1.77634	0.828906	0.05168	0.293618	0.532217
FRAT2	130.834	90.7552	137.486	161.661	98.5688	121.237	109.326	60.7373	229.57	334.518	157.575	152.608	286.382	107.047	155.593	1.56619	0.647256	0.0516341	0.293618	0.532217
ZNF268	52.424	159.821	84.2368	58.0045	77.0796	105.273	92.9902	55.5888	186.848	101.448	174.91	129.961	97.5645	261.768	116.994	1.6028	0.680596	0.0517031	0.293618	0.532217
PMS2CL	28.0602	43.6752	40.8842	42.275	32.8773	59.7214	45.1566	104.45	99.8694	35.2429	61.5725	47.3037	27.3481	82.8353	53.6623	1.58412	0.663683	0.051691	0.293618	0.532217
PCDHB13	163.397	238.899	76.0303	109.624	48.5759	102.38	55.6336	90.7991	137.749	122.402	169.692	224.395	86.5983	691.547	165.552	1.92105	0.941892	0.0518235	0.294147	0.531435
COL1A2	92208.6	6300.05	61599.4	25254.2	20356.9	64189	50092.5	25375.5	7707.86	6374.29	26184.9	8598.35	67758.9	6533.59	33466.7	0.463959	-1.10793	0.0520193	0.294211	0.531341
CPSF3L	245.967	261.989	377.194	358.205	252.64	447.217	274.712	449.463	566.762	399.954	344.786	470.471	303.443	395.159	367.712	1.32079	0.401401	0.0519418	0.294211	0.531341
GRIN2A	139.501	15.3858	67.5914	58.2449	27.4206	31.8123	117.182	24.4908	327.761	246.539	101.393	251.364	31.714	40.2188	105.758	2.25019	1.17004	0.0518649	0.294211	0.531341
KCNMB4	74.1539	59.1014	324.673	113.115	256.442	286.611	156.59	93.4002	103.906	82.6641	101.537	151.627	44.0605	162.98	143.633	0.58142	-0.782348	0.0520011	0.294211	0.531341
NSFL1C	768.242	733.088	443.737	556.557	818.908	549.653	715.79	785.038	845.722	908.279	823.501	774.689	651.443	1068.38	745.931	1.27734	0.353144	0.051986	0.294211	0.531341
SH3PXD2A	851.745	174.157	632.359	329.773	183.747	700.048	594.553	269.505	236.486	162.358	306.742	183.714	470.212	449.096	396.035	0.598922	-0.739561	0.0520253	0.294211	0.531341
USE1	389.801	334.909	354.827	486.399	765.026	368.155	562.987	858.344	1094.72	888.395	481.17	687.23	214.971	768.258	589.656	1.5308	0.61429	0.0519551	0.294211	0.531341
C2orf18	307.765	622.482	274.719	298.056	390.879	328.038	397.131	246.389	243.299	275.191	280.146	212.801	399.124	280.171	325.442	0.739601	-0.435181	0.0521504	0.294663	0.530674
KRT7	2252.5	2508.67	6753.96	2805.15	1490.56	2079.06	2797.4	3992.77	6644.06	2146.35	4882.46	4878.1	11902.4	1597.44	4052.21	1.74169	0.800486	0.0521598	0.294663	0.530674
HERC6	130.925	215.138	152.099	72.9078	134.906	148.478	128.031	36.7491	149.258	36.5419	115.254	21.0686	152.128	30.1374	108.83	0.548561	-0.866277	0.0522966	0.295127	0.52999
RNFT1	37.0379	142.142	47.4535	40.7513	99.0804	45.3137	32.8499	32.41	29.0067	33.0342	56.4097	32.794	38.4457	46.2783	50.9291	0.601582	-0.733167	0.0522793	0.295127	0.52999
MCM10	92.6209	58.5244	88.6204	102.316	121.223	167.738	69.7031	103.287	158.532	200.382	113.544	292.97	59.9642	177.681	129.079	1.58309	0.662742	0.0523603	0.295164	0.529937
WDR81	326.059	132.707	345.116	278.892	145.673	351.567	508.375	253.08	198.338	241.347	159.178	171.033	243.298	123.556	248.444	0.665354	-0.587807	0.0523669	0.295164	0.529937
ZNF543	110.284	68.0615	130.768	110.774	111.315	131.832	93.3741	98.8649	242.467	113.636	144.359	92.2201	218.896	176.582	131.674	1.44114	0.52721	0.052385	0.295164	0.529937
SPON1	4894.97	12417.8	8728.72	4182.02	9331.05	2699.29	2739.2	4700.95	3956.17	465.465	4239.12	5054.97	4388.2	1015.93	4915.27	0.529223	-0.918051	0.0524465	0.295357	0.529653
KANSL2	113.289	188.113	188.829	138.216	141.338	149.725	158.219	151.708	153.75	225.304	217.842	196.545	179.159	294.781	178.344	1.31911	0.399566	0.0526525	0.296054	0.528629
SRP72	585.004	631.194	610.268	597.391	709.491	534.063	653.381	556.378	497.941	418.503	638.541	445.413	511.602	523.549	565.194	0.831023	-0.267039	0.0526122	0.296054	0.528629
YKT6	485.984	542.054	461.162	501.576	436.338	409.207	648.422	453.63	372.696	205.355	328.39	459.213	235.394	508.877	432.021	0.735316	-0.443564	0.0526407	0.296054	0.528629
ADAMTSL1	73.0383	7.43874	143.507	45.7348	21.5016	227.025	64.7712	96.926	4.58376	8.51244	41.4188	25.7309	25.7566	38.4337	58.8842	0.409282	-1.28883	0.0527585	0.296193	0.528425
ATP6AP2	822.448	973.331	692.694	652.224	807.52	1044.83	1012.48	656.962	550.616	705.294	908.51	720.784	646.327	562.872	768.35	0.791079	-0.338107	0.0527868	0.296193	0.528425
B3GALT6	153.819	125.327	189.089	272.708	75.6375	212.898	185.147	172.631	316.17	384.122	129.618	300.386	268.047	251.064	216.905	1.50142	0.586329	0.0527593	0.296193	0.528425
SSRP1	1104	857.571	1413.24	1787.29	1983.29	1254.13	1121.2	1779.38	2063.3	2203.99	1052.59	2074.2	1611.18	2207.98	1608.1	1.36466	0.448543	0.0527869	0.296193	0.528425
FAM20A	623.052	252.951	162.034	521.44	218.128	652.006	644.18	567.338	42.3078	283.199	104.833	136.845	355.36	65.0547	330.623	0.505183	-0.985123	0.0528181	0.296215	0.528394
PCTP	62.5544	133.835	73.8069	121.79	113.988	72.7647	53.5469	39.4989	38.3764	105.576	55.0955	68.0271	55.7497	57.9484	75.1827	0.66217	-0.594727	0.0529172	0.296601	0.527828
UCP2	1942.46	5036.64	1650.53	4215.67	6138.57	2103.45	4147.91	32244.2	1587.74	2875.52	3979.52	4627.23	6051.4	2241.75	5631.62	2.1237	1.08658	0.0529419	0.296601	0.527828
RBBP4	646.968	1081.86	1023.44	1005.75	1063.64	936.785	948.578	1209.68	1157.56	1281.03	1260.95	1476.53	778.175	1328.85	1085.7	1.26617	0.340466	0.0530478	0.29704	0.527185
SKA2	111.596	125.699	109.661	139.456	172.901	98.9713	69.7667	84.7616	62.0717	44.9966	51.7339	66.9373	77.8696	161.127	98.3964	0.660774	-0.597771	0.0533142	0.298378	0.525234
KDM5C	419.853	385.301	259.059	518.191	364.081	872.879	290.118	261.185	311.376	472.6	273.025	258.143	250.269	318.812	375.349	0.689373	-0.536644	0.0533738	0.298556	0.524974
LIF	314.945	20.211	54.5138	60.3085	85.493	183.022	40.4499	105.628	30.662	19.6172	64.9105	24.5947	77.6525	3.16407	77.5123	0.427812	-1.22495	0.0534469	0.29881	0.524604
PSMD3	1361.91	1114.96	1414.52	1262.4	788.884	1409.97	933.444	1411.15	1169.78	1167.53	1267.96	7069.25	735.251	1749.08	1632.58	1.75837	0.814242	0.0534772	0.298825	0.524582
ING5	185.451	174.214	275.971	192.213	233.887	184.842	134.765	322.013	338.772	164.228	252.003	255.432	278.325	230.645	230.197	1.33247	0.414103	0.0536544	0.298888	0.524491
MOCS3	141.739	101.386	214.426	147.648	105.194	180.197	156.573	175.615	236.896	171.967	206.71	146.097	211.37	254.948	175.055	1.34295	0.425403	0.0536185	0.298888	0.524491
NOS1AP	31.292	44.9589	60.3267	63.2144	59.682	44.5069	32.9034	53.508	57.5627	119.961	45.1568	113.319	76.9792	46.2648	60.6883	1.5248	0.608621	0.0536538	0.298888	0.524491
NSMCE4A	222.974	306.23	126.844	244.091	217.987	172.905	141.004	576.839	192.234	270.976	209.575	172.298	336.695	394.09	256.053	1.50453	0.589317	0.0535226	0.298888	0.524491
PLEKHO2	503.069	311.946	481.401	367.795	167.285	457.457	445.232	206.309	215.594	440.344	233.042	137.916	315.15	306.425	327.783	0.677341	-0.562047	0.0535901	0.298888	0.524491
SPINT1	3505.86	2270.42	1195.59	2075.28	1199.68	5515.8	1290.32	1170.84	1793.66	1777.52	1619.04	1292.34	1966.73	1229.56	1993.05	0.636046	-0.652798	0.0535821	0.298888	0.524491
ATXN3	159.33	178.936	161.985	209.89	117.942	193.247	195.912	208.436	197.897	332.283	189.548	226.882	276.541	170.411	201.374	1.31812	0.398485	0.0537626	0.299337	0.52384
PSMA5	985.688	2226.39	601.632	859.445	1442.36	999.179	1006.67	663.049	1053.95	733.219	991.458	794.777	750.992	713.107	987.28	0.701873	-0.510719	0.0538163	0.299481	0.523631
NAA25	132.569	115.189	211.033	201.426	230.909	138.318	94.6911	171.624	310.613	267.22	130.708	175.599	253.182	320.271	196.668	1.45095	0.536996	0.0538585	0.299562	0.523513
HSPBAP1	63.9805	77.2871	70.1414	55.8765	70.2312	94.0598	67.2603	160.651	97.8659	64.8282	108.454	81.4662	56.9778	143.854	86.6381	1.43786	0.523926	0.0538961	0.299617	0.523434
ZNF830	124.811	73.0816	133.754	97.0409	87.6806	142.888	146.098	167.836	194.302	129.673	157.17	129.365	100.782	246.679	137.94	1.39886	0.484252	0.0539294	0.299648	0.523389
AKAP8L	340.303	591.747	784.177	586.89	459.759	535.847	366.914	910.891	773.152	722.249	549.069	716.362	405.564	1043.23	627.582	1.39593	0.481222	0.0540366	0.299734	0.523265
APOBEC3C	396.335	732.098	388.354	289.44	175.839	401.088	707.097	219.126	390.287	296.978	419.86	303.883	189.402	209.877	365.69	0.656256	-0.607669	0.054139	0.299734	0.523265
C6orf170	65.6437	37.0462	62.0432	27.6149	47.1991	50.5034	23.2296	108.061	25.4737	45.5657	85.4174	78.499	64.987	94.1644	58.2463	1.59989	0.677974	0.0541223	0.299734	0.523265
IDE	186.144	221.43	271.177	226.51	285.44	149.114	139.829	51.1915	148.819	234.653	107.894	122.633	212.674	89.6937	174.8	0.652744	-0.615411	0.0540963	0.299734	0.523265
NINJ1	301.51	387.501	194.101	210.552	141.589	246.872	360.043	181.024	134.01	186.525	190.163	128.056	101.127	319.922	220.214	0.672854	-0.571634	0.054044	0.299734	0.523265
OLFM1	58.732	41.1295	61.2416	460.712	72.3119	94.7682	152.443	23.6089	17.6983	874.829	0	72.2994	82.2066	103.047	151.073	0.396195	-1.33572	0.0541376	0.299734	0.523265
PCBP1	3801.77	3927.8	2987.61	3724.71	4508.49	4090.88	3550.11	4425.41	4386.85	5030.5	3925.96	4631.06	5134.71	4080.58	4157.6	1.1887	0.249389	0.0540483	0.299734	0.523265
VPS37B	457.807	392.765	417.292	428.024	590.665	353.366	274.726	727.08	647.118	170.946	473.758	532.983	820.722	1068.39	525.403	1.52437	0.608214	0.0542347	0.30011	0.522719
GTF3C6	334.194	459.396	186.782	217.85	470.916	481.795	289.339	383.694	114.019	226.307	258.293	212.376	259.244	197.48	292.263	0.676136	-0.564614	0.0543098	0.300218	0.522564
ZNF124	173.079	325.54	78.4436	84.9411	125.332	184.872	151.475	235.63	154.728	328.081	397.365	224.295	140.748	280.903	206.102	1.57009	0.650849	0.0542849	0.300218	0.522564
TAB1	204.419	154.772	228.314	186.797	247.904	172.195	326.615	291.009	412.096	286.893	295.661	380.587	214.361	196.386	257.001	1.36477	0.448658	0.0544169	0.300656	0.52193
ALAD	155.503	477.501	194.688	205.803	101.969	415.988	251.65	187.792	115.447	178.345	162.8	127.004	192.298	211.212	212.714	0.65049	-0.620401	0.0545347	0.301011	0.521418
PSMA2	560.176	1112.13	459.539	508.758	679.598	511.401	812.831	438.922	511.468	406.053	624.785	554.722	218.377	509.729	564.892	0.702483	-0.509464	0.0545367	0.301011	0.521418
UBE2J2	357.117	662.657	537.744	501.822	415.745	573.849	589.916	504.337	660.707	999.419	650.728	876.801	525.234	604.079	604.297	1.32466	0.405624	0.0545669	0.301023	0.5214
ARSA	178.339	84.6635	97.5038	100.365	71.9778	146.565	144.342	134.197	59.4656	75.0205	85.7306	79.7665	80.8107	50.5183	99.2332	0.686285	-0.543119	0.0546469	0.301031	0.521388
CLK2	456.516	179.923	393.337	385.791	304.198	495.995	247.489	654.212	500.687	423.335	364.33	409.23	452.635	608.493	419.727	1.38597	0.470897	0.0546519	0.301031	0.521388
NOP56	594.396	531.967	467.795	431.58	1366.02	405.098	496.192	565.79	1136.53	1258.97	1033.83	782.285	666.717	939.543	762.623	1.48715	0.572554	0.0546135	0.301031	0.521388
C7orf25	59.3198	124.451	76.3316	85.2374	65.4045	81.5339	108.179	78.3336	66.0071	33.0262	77.8541	68.3674	32.7122	54.4961	72.2324	0.683787	-0.548382	0.0547916	0.301647	0.520501
TBC1D24	162.922	126.97	262.201	164.743	139.399	202.064	173.789	289.958	252.488	152.767	191.874	328.943	291.446	179.834	208.528	1.37195	0.456227	0.054927	0.302238	0.51965
NCOA5	343.487	225.789	540.534	364.264	300.446	439.052	279.125	257.028	627.815	484.599	395.543	561.869	599.851	540.254	425.69	1.39111	0.476238	0.054968	0.30231	0.519548
GAS7	425.587	198.933	552.77	243.914	108.553	609.174	482.785	304.048	177.49	129.07	275.164	171.945	387.679	146.778	300.992	0.606464	-0.721507	0.0550489	0.302601	0.51913
POM121	295.79	352.991	220.982	310.613	430.884	244.924	309.156	257.783	477.347	564.07	487.797	248.108	406.916	537.893	367.518	1.37689	0.46141	0.0550998	0.302727	0.518949
CIRH1A	264.245	262.033	202.633	259.351	606.697	243.628	328.954	503.662	428.063	442.997	454.148	425.648	348.938	383.365	368.169	1.3787	0.463307	0.0554352	0.303943	0.517208
EYA2	532.84	395.996	2396.06	655.521	827.741	290.713	595.757	90.2794	1389.64	58.6997	275.596	234.218	287.526	292.158	594.482	0.461244	-1.1164	0.0554905	0.303943	0.517208
FAM83D	101.579	74.3631	52.912	125.805	184.048	102.729	73.129	109.182	165.114	202.452	83.329	208.786	121.735	183.128	127.735	1.50685	0.591531	0.0554575	0.303943	0.517208
HDAC2	659.827	535.311	709.924	681.448	1167.98	723.938	488.979	1785.63	486.1	724.744	1007.83	1417.32	573.149	1531.81	892.428	1.51504	0.599355	0.0554848	0.303943	0.517208
NT5C3L	509.188	482.902	436.299	357.361	360.71	494.127	445.042	856.078	487.204	557.147	502.272	503.115	361.835	861.214	515.321	1.33866	0.420792	0.055518	0.303943	0.517208
RAB4B	302.505	286.821	204.724	197.727	168.944	343.942	276.269	217.956	218.532	119.896	187.484	114.145	180.366	251.542	219.347	0.723645	-0.466647	0.055373	0.303943	0.517208
PPP2R2A	225.007	485.312	518.713	269.523	510.881	322.522	328.061	314.31	650.09	855.191	761.518	228.244	440.517	825.21	481.078	1.53164	0.615076	0.0554232	0.303943	0.517208
ZNF521	97.8701	27.9137	197.701	55.7583	36.3804	43.591	53.6953	69.2642	85.9539	27.104	133.903	100.596	186.108	450.721	111.897	2.05882	1.04182	0.0555921	0.304195	0.516849
HLA-DMA	1191.08	1536.47	387.159	807.939	492.212	773.582	1494.18	535.92	196.112	1519.29	462.44	277.816	468.584	318.443	747.23	0.565226	-0.8231	0.0556777	0.304509	0.5164
BCR	487.785	486.419	654.169	511.905	484.441	334.533	488.093	381.971	344.721	242.86	283.61	502.234	532.467	188.386	423.114	0.717948	-0.47805	0.0558312	0.305138	0.515504
CTSA	2561.32	1945.65	2662.23	1612.61	1794.84	3074.63	1847.15	1326.94	1243.82	1343.9	1524.56	2774.17	1937.64	843.312	1892.34	0.709103	-0.495933	0.0559339	0.305138	0.515504
INSIG1	170.834	128.512	111.047	117.312	156.479	148.061	92.1192	70.8541	38.0797	178.854	64.5486	103.09	76.4745	85.3137	110.113	0.666642	-0.585015	0.0559285	0.305138	0.515504
RPL4	30647.3	19686.8	18207.2	27704.2	19345	11196.1	33873.9	18058	53420.7	64464.8	26044	25340.5	32916.8	24772	28976.9	1.52473	0.608554	0.0558587	0.305138	0.515504
USP30	109.87	115.227	143.736	127.065	138.86	73.1841	90.7493	101.918	181.357	177.315	127.216	132.405	130.101	274.731	137.41	1.40824	0.493894	0.055899	0.305138	0.515504
NUDT5	565.737	1131.99	795.593	557.409	770.279	758.732	837.149	739.388	919.076	1013.65	1083.55	1520.9	1212.65	759.762	904.705	1.33811	0.420197	0.0559771	0.305219	0.515388
ARF4	2053.29	2702.1	2652.45	1403.85	2663.53	1921.14	2395.61	1487.84	1440.39	1651.41	2500.36	1443.31	1291.02	2132.27	1981.33	0.756248	-0.403068	0.0560425	0.305422	0.5151
KCTD20	315.601	183.9	474.815	335.41	270.96	318.879	496.065	281.435	197.862	214.952	258.564	234.012	268.142	311.854	297.318	0.73715	-0.439969	0.0560933	0.305544	0.514926
ATP6V0B	551.747	1623.38	522.637	438.305	943.877	662.926	641.272	496.689	382.992	497.324	713.405	797.653	311.051	300.652	634.565	0.649505	-0.622588	0.0561674	0.305575	0.514882
DNAJC17	84.5788	84.9737	44.7951	78.0703	21.6861	145.906	64.658	50.3816	53.2905	50.1231	35.8362	31.3905	66.2302	41.1032	60.9302	0.621304	-0.68663	0.0562479	0.305575	0.514882
FCGR3A	268.149	83.3933	111.392	75.3511	83.9088	167.339	287.327	46.2617	22.4046	171.985	156.918	33.603	43.8893	96.0148	117.71	0.528553	-0.919879	0.0562633	0.305575	0.514882
MARCHF6	1430.68	779.08	1046.33	907.704	923.639	877.277	921.631	1211.45	1121.47	1227.52	1357.95	783.223	1502.11	1910.48	1142.9	1.32286	0.403663	0.0562022	0.305575	0.514882
TOE1	64.9465	79.6911	63.0711	64.8077	72.5993	73.7086	66.5938	39.174	66.7759	67.8073	45.1781	56.91	24.7069	50.8193	59.7707	0.719889	-0.474154	0.0561645	0.305575	0.514882
UBE2V2	468.02	847.176	567.185	649.509	630.679	667.037	589.493	680.064	682.047	824.192	837.616	801.471	689.727	978.404	708.044	1.24228	0.312986	0.0562685	0.305575	0.514882
SNORA71A	827.554	700.55	216.552	162.721	814.974	476.987	612.578	702.078	871.111	1203.57	1973.04	706.533	468.424	531.402	733.434	1.69389	0.760342	0.0563033	0.30561	0.514832
ACO1	197.833	217.196	186.968	215.013	215.557	170.166	230.834	215.77	100.336	169.829	155.329	164.234	150.47	170.672	182.872	0.784937	-0.349351	0.0563926	0.305823	0.51453
RGMB	74.8492	96.9751	73.8149	73.1767	90.383	53.6238	55.0887	123.465	119.457	54.0796	102.454	264.061	109.321	49.5017	95.7322	1.58617	0.665549	0.056399	0.305823	0.51453
ABCD3	217.597	611.925	212.12	247.516	362.728	439.89	296.302	325.401	218.098	145.875	338.703	186.694	214.717	202.319	287.135	0.683157	-0.549712	0.0565195	0.306182	0.51402
CAT	338.787	1176.11	379.968	480.213	333.66	754.796	457.845	383.857	321.04	499.807	372.691	258.11	395.692	414.881	469.104	0.674717	-0.567646	0.056522	0.306182	0.51402
KHDRBS1	1090.84	1154.14	1340.69	1181.3	1409.55	1571	1263.08	1831.05	1895.64	1463.51	1552.24	1724.65	952.862	2071.09	1464.4	1.27501	0.350508	0.0566003	0.306452	0.513637
PSPC1	208.483	204.967	163.582	162.691	226.125	151.289	142.818	242.937	319.709	114.784	191.354	270.554	321.636	266.968	213.421	1.37217	0.456458	0.0566721	0.306644	0.513366
VSIG4	318.423	102.03	103.944	36.6272	66.8303	170.38	375.419	98.5091	26.1353	77.6185	212.232	33.6816	37.3003	96.3859	125.394	0.494118	-1.01707	0.0566923	0.306644	0.513366
[truncated: 8,809 more rows]
